# Supplementary material for: Self-rated health in individuals with and without disease is associated with multiple biomarkers representing multiple biological domains
Source: Sci Rep. 2021 Mar 17;11:6139. doi: 10.1038/s41598-021-85668-7 (PMC7969614; doi:10.1038/s41598-021-85668-7)
Supplement: Supplementary file 1 — Supplementary Information 1. [file 41598_2021_85668_MOESM1_ESM.xlsx]

## Sheet: Title_page
Supplemementary information 1: Self-rated health in individuals with and without disease is associated with multiple biomarkers representing multiple biological domains L. Kananen1,2,3, L. Enroth1,2, J. Raitanen1,2, J. Jylhävä2,4, A. Bürkle5, M. Moreno-Villanueva5, J. Bernhardt 6, †O. Toussaint7, B. Grubeck-Loebenstein8, M. Malavolta9, A. Basso9, F. Piacenza9, S. Collino10, ES. Gonos11, E. Sikora…
1 Faculty of Social Sciences (Health Sciences), Tampere University, Tampere, Finland
2 Gerontology Research Center (GEREC), Finland
3 Faculty of Medicine and Health Technology (MET), Tampere University, Tampere, Finland
4 Department of Medical Epidemiology and Biostatistics, Karolinska Institutet, Stockholm, Sweden
5 Molecular Toxicology Group, University of Konstanz, Germany
6 BioTeSys GmbH, 73728 Esslingen, Germany
7 deceased; University of Namur, Research Unit on Cellular Biology, Rue de Bruxelles, 61, Namur B-5000, Belgium
8 Research Institute for Biomedical Aging Research, University of Innsbruck, Rennweg, 10, 6020 Innsbruck, Austria
9 Advanced Technology Center for Aging Research, Scientific Technological Area, IRCCS INRCA, Ancona, Italy
10 Nestlé Research, Nestlé Institute of Health Sciences, EPFL Innovation Park 1015 Lausanne, Switzerland
11 National Hellenic Research Foundation, Institute of Biology, Medicinal Chemistry and Biotechnology, Athens, Greece
12 Laboratory of the Molecular Bases of Ageing, Nencki Institute of Experimental Biology, Polish Academy of Sciences, 3 Pasteur street, 02-093 Warsaw, Poland
13 Ana Aslan - National Institute of Gerontology and Geriatrics, Bucharest, Romania
14 National Institute for Public Health and the Environment (RIVM), Centre for Health Protection, P.O. Box 1, 3720 BA Bilthoven, The Netherlands
15 Straticell, Science Park Crealys, Rue Jean Sonet 10, 5032 Les Isnes, Belgique
16 Institute of Nutritional Sciences (140), University of Hohenheim, 70593 Stuttgart, Germany
17 Department of Molecular Toxicology, German Institute of Human Nutrition Potsdam-Rehbruecke (DIfE), Nuthetal, Germany
18 Department of Nutritional Toxicology, Friedrich Schiller University Jena, Dornburger Str. 24, 07743 Jena
19 Institute of Nutritional Medicine (180), University of Hohenheim, 70593 Stuttgart, Germany
20 Department of Cardiothoracic Surgery, University Hospital Halle, Ernst-Grube Str. 40, D-06120 Halle (Saale), Germany
21 DIMES- Department of Experimental, Diagnostic and Specialty Medicine; CIG-Interdepartmental Center “L.Galvani”, ALMA MATER STUDIORUM, University of Bologna, 40126 Bologna, Italy
22 Department of Applied Mathematics of the Institute of ITMM, National Research Lobachevsky State University of Nizhny Novgorod, Russian Federation
23 Section of Molecular Epidemiology, Leiden University Medical Centre, Leiden, The Netherlands
24 Unilever Science and Technology, Beauty and Personal Care, Sharnbrook, United Kingdom
25 Center for Inflammation Research, VIB, Ghent, Belgium
26 Department of Biomedical Molecular Biology, Ghent University, Ghent, Belgium
27 National Institute for Health and Welfare, Finland
28 Department of Clinical Immunology, Rigshospitalet, University hospital of Copenhagen, Denmark
29 Department of Public Health, University of Copenhagen, Denmark
30 National Research Centre for the working environment, Copenhagen, Denmark
31 Center for Healthy Aging, University of Copenhagen, Denmark

## Sheet: list of biomarkers
Supplemementary information 1: List of biomarkers in the three data sets.
		Available in…
BIOMARKER	Domain	MARK-AGE	Health 2000	CAMB	DATA SET	MEAN (MEDIAN) in better SRH-category	MEAN (MEDIAN) in poorer SRH-category	unit	missing cells, count	notes
Glucose	glucose metabolism	+	+	+	CAMB	5.50 (5.3)	5.87 (5.4)	mmol/L	33	EDTA-blood Glucose (mmol/L), HemoCue® Glucose 201.
HaemoglobinA1C	glucose metabolism	+	+	+	CAMB	5.34 (5.31)	5.54 (5.45)	%	60	EDTA-blood B-HBA1C (%), Waters 625 LC system
CRP	immune system	+	+	+	CAMB	2.16 (1.1)	3.89 (1.9)	mg/l	87	EDTA-plasma HS-CRP (mg/l), Roche Modul-P, Tina-quant CRPHS
IFN-gamma	immune system			+	CAMB	1.10 (0.47)	0.98 (0.46)	pg/ml	595	Plasma IFN-gamma (pg/ml), electro-chemiluminescence multiplex system on a Sector 2400 Imager
IL10	immune system			+	CAMB	12.06 (1.3)	9.04 (1.465)	pg/ml	300	Plasma IL10 (pg/ml), electro-chemiluminescence multiplex system on a Sector 2400 Imager
IL18	immune system			+	CAMB	308.12 (267.36)	394.52 (302.03)	pg/ml	83	Plasma IL18 (pg/ml), electro-chemiluminescence multiplex system on a Sector 2400 Imager
IL6	immune system			+	CAMB	3.39 (1.82)	5.30 (2.57)	pg/ml	106	Plasma IL6 (pg/ml), electro-chemiluminescence singleplex on a Sector 2400 Imager
TNF-alpha	immune system			+	CAMB	5.74 (4.56)	7.02 (4.98)	pg/ml	84	Plasma TNF-alpha (pg/ml), electro-chemiluminescence multiplex system on a Sector 2400 Imager
HDL:Total cholesterol, ratio	lipid metabolism	+	+	+	CAMB	24.87 (24.05)	24.04 (22.58)	%	65	HDL:total cholesterol, %
Cholesterol, total	lipid metabolism	+	+	+	CAMB	6.20 (6.17)	6.03 (6.03)	mmol/L	65	Serum S-cholesterol (mmol/L), COBAS Mira Plus, using ABX Pentra
HDLCholesterol	lipid metabolism	+	+	+	CAMB	1.50 (1.46)	1.41 (1.3)	mmol/L	65	Serum HDL (mmol/L) , COBAS Mira Plus, using ABX Pentra
LDLCholesterol	lipid metabolism	+	+	+	CAMB	3.04 (2.98)	2.93 (2.9)	mmol/L	65	Serum LDL (mmol/L), COBAS Mira Plus, using ABX Pentra
Triglycerides	lipid metabolism	+	+	+	CAMB	1.76 (1.48)	2.04 (1.75)	mmol/L	67	Serum Triglyceride (mmol/L), COBAS Mira Plus, using ABX Pentra
Hemoglobin	oxygen transfer	+	+	+	CAMB	9.27 (9.3) mmol/l [=>149.4 g/l (149.9 g/dl)]	9.26 (9.3) [149.2 g/dl (149.9 g/dl)]	mmol/L; Conversion factor 0.6206	29	EDTA-blood Hemoglobin (mmol/L), HemoCue® Hb 201
Calcium	assessment of calcium status		+		Health2000	2.37 (2.37)	2.38 (2.38)	mmol/l	347	Serum, Photometric, arsenazo III, Abbott Laboratories, Abbott Park, IL, USA, Analayzer: Architect ci8200, Abbott Laboratories, Abbott Park, IL
Potassium in urine	assessment of kalium intake status; renal function		+		Health2000	70.42 (65)	64.28 (58)	mmol/l	322	Urinary, Ion-selective electrode diluted, Indirect, Abbott Laboratories, Abbott Park, IL, USA; Analyzer: Architect ci8200, Abbott Laboratories, Abbott Park, IL
Natrium in urine	assessment of natrium and water intake status; renal function		+		Health2000	101.22 (96)	91.44 (84)	mmol/l	322	Urinary, Ion-selective electrode diluted, Indirect, Abbott Laboratories, Abbott Park, IL, USA
Creatinine	byproduct of muscle metabolism; renal health	+	+		Health2000	72.12 (70)	76.98 (73)	µmol/l	347	Plasma, Enzymatic, Abbott Laboratories, Abbott Park, IL, USA
Creatinine in urine	byproduct of muscle metabolism; renal health	+	+		Health2000	9.59 (8.7)	9.43 (8.3)	mmol/l	322	Urea, Enzymatic, Abbott Laboratories, Abbott Park, IL, USA
Leptin	endocrine function		+		Health2000	16694 (11374)	21855.2 (15454)	pg/l	395	Serum, ELISA (R&D)
Thyreotropin, TSH	endocrine function		+		Health2000	1.7 (1.38)	1.68 (1.36)	mU/l	347	Plasma, Chemiluminescent Microparticle Immuno Assay, Abbott Laboratories, Abbott Park, IL, USA
Adiponectin	glucose and lipid metabolism	+	+		Health2000	8.32 (6.9)	9.29 (7.6)	µg/ml	395	Plasma, ELISA (R&D)
Glucose	glucose metabolism	+	+	+	Health2000	5.51 (5.3)	6.03 (5.5)	mmol/l	38	Serum, Olympus, AU400, Germany
HaemoglobinA1C	glucose metabolism	+	+	+	Health2000	5.3 (5.2)	5.67 (5.4)	%	152	Blood, photometric azide metahemoglobin method
Insulin	glucose metabolism	+	+		Health2000	9.14 (7)	13.44 (9)	mU/l	267	Serum, Insulin MEIA reagent, Abbott, laite IMX, Abbott
CRP	immune system	+	+	+	Health2000	2.03 (0.69)	3.95 (1.36)	mg/l	328	Serum, Immunoturbidimetric, Orion Diagnostica, Espoo, Finland, Analyzer: Optima 909, Thermo Electron, Vantaa, Finland
Rheumatoid factor, RF	immune system; immune system		+		Health2000	19.28 (15)	29.9 (15)	IU/ml	328	Serum, Immunoturbidimetric, Thermo Clinical Labsystems, Espoo, Finland
Ferritin	iron metabolism	+	+		Health2000	96.37 (65.64)	115.55 (75.45)	ng/ml	392	Serum, Chemiluminescent microparticle immunoassay CMIA, Abbott, Architect i2000
HDL:Total cholesterol, ratio	lipid metabolism	+	+	+	Health2000	23.23 (22)	21.55 (20)	RATIO	38	Serum, Olympus, AU400, Germany
Apolipoprotein-A1	lipid metabolism		+		Health2000	1.6 (1.57)	1.55 (1.53)	g/l	38	Serum, APO A-1 immunoturbidimetric assay, Orion Diagnostica, Espoo, Finland, laite AU400, Olympus
Apolipoprotein-B	lipid metabolism		+		Health2000	1.22 (1.2)	1.27 (1.26)	g/l	38	Serum, APO B immunoturbidimetric assay, Orion Diagnostica, Espoo Finland, laite AU400, Olympus
Cholesterol, total	lipid metabolism	+	+	+	Health2000	5.93 (5.9)	5.93 (5.9)	mmol/l	38	Serum, Olympus, AU400, Germany
HDLCholesterol	lipid metabolism	+	+	+	Health2000	1.34 (1.29)	1.25 (1.21)	mmol/l	38	Serum, Olympus, AU400, Germany
LDLCholesterol	lipid metabolism	+	+	+	Health2000	3.72 (3.63)	3.67 (3.65)	mmol/l	68	Serum, Olympus, AU400, Germany
Triglycerides	lipid metabolism	+	+	+	Health2000	1.58 (1.3)	1.87 (1.6)	mmol/l	38	Serum, Olympus, AU400, Germany
25-HydroxyVitaminD	nutrition	+	+		Health2000	45.28 (43)	42.11 (41)	nmol/l	453	Serum, 125I RIA, DiaSorin, Stillwater Minnesota USA
Gammaglutamyltransferase	nutrition (alcohol problem); liver function	+	+		Health2000	34.9 (23)	48.51 (28)	U/l	36	Serum, Optima 909, Thermo Electron
Homocysteine	one-carbon metabolism; CV health	+	+		Health2000	11.64 (10.8)	14.83 (13.2)	µmol/l	453	Plasma, Homocysteine FPIA reagent, Abbott, laite IMX, Abbott
Hemoglobin	oxygen transfer	+	+	+	Health2000	142.9 (143)	141.8 (142)	g/l	152	Blood, photometric azide metahemoglobin method
Urate	purine metabolism; the anionic form of uric acid		+		Health2000	298.5 (291)	332.1 (323)	µmol/l	36	Serum, Optima 909, Thermo Electron
Cotinine	smoking exposure		+		Health2000	122.02 (10)	127.2 (9)	µg/l	37	Serum, Liquid-phase radioimmunoassay, Nicotine Metabolite DOUBLE ANTIBODY kit, Clinigamma 1272-802 analyzer
Albumin in urine	transporter protein in blood; renal function		+		Health2000	14.24 (3.1)	44.79 (4.3)	mg/l	322	Urinary, U-Alb-Mi; Immunoturbidimetric, Abbott Laboratories, Abbott Park, IL, USA
Cysteine in plasma	amino acid metabolism	+			MARK-AGE	143 (141.7)	148.2 (145.3)	µmol/l	150	Plasma cysteine, HPLC
Alanine in urine	aminoacid metabolism	+			MARK-AGE	2.25 (2.15)	2.22 (2.13)	area (a.u.)	628	Urinary, relative Alanine concentration, NMR
Alanineaminotransferase	aminoacid metabolism	+			MARK-AGE	24.15 (21.6)	25.76 (23.8)	U/l	154	Plasma, Alanine aminotransferase relative activity, Beckman LX-20
Threonine Lactate ratio in urine	aminoacid metabolism	+			MARK-AGE	0.93 (0.84)	0.93 (0.82)	area (a.u.)	628	Urinary, Threonine Lactate ratio, NMR
Creatinine	byproduct of muscle metabolism; renal health	+	+		MARK-AGE	74.07 (72.6)	72.7 (70.6)	µmol/l	154	Plasma Creatinine concentration
Creatinine in urine	byproduct of muscle metabolism; renal health	+	+		MARK-AGE	10.51 (9.92)	10.3 (8.92)	mM/L	157	Creatine in urine, Horiba ABX Pentra 400 Clinical Chemistry analyser
Creatinine in urine, NMR	byproduct of muscle metabolism; renal health	+			MARK-AGE	32.97 (32.83)	30.74 (30.86)	area (a.u.)	628	Urine relative Creatinine concentration, NMR
Ceruloplasmin in serum	copper and iron metabolism	+			MARK-AGE	30.82 (30.5)	31.54 (31.82)	mg/dl	329	Serum Ceruloplasmin concentration, mg/dl
Copper to Zinc Ratio in plasma	Copper and zinc metabolism	+			MARK-AGE	1.56 (1.5)	1.66 (1.6)	ratio	156	Plasma Copper to Zinc Ratio, ICP-MS
Cu (ppb) in plasma	Copper metabolism	+			MARK-AGE	1055.1 (1023)	1086.4 (1075)	ppb	156	Plasma Copper, ICP-MS
CuCp (ppb; Cu bound to a Ceruplasmin protein)	Copper metabolism	+			MARK-AGE	894.9 (864.5)	929.8 (914.1)	ppb	189	Plasma Copper eluting with retention time of Ceruloplasmin (absolute value in ppb), HPLC-ICP-MS
CunotCp (ppb; Cu not bound to a Ceruplasmin protein)	Copper metabolism	+			MARK-AGE	171.9 (169.1)	169.6 (164.7)	ppb	189	Plasma Copper eluting with other retention time of Ceruloplasmin (absolute value in ppb), HPLC-ICP-MS
Dehydroepiandrosteronesulfate	endocrine functions; HPA-axis	+			MARK-AGE	3.46 (2.87)	2.97 (2.41)	µg/dl	154	Plasma dehydroepiandrosteron sulfate concentration, DHEAS, Beckman Access
Adiponectin	glucose and lipid metabolism	+	+		MARK-AGE	14.21 (12.61)	14.49 (12.76)	µg/ml	151	Serum adiponectin, µg/ml, AutoDELFIA time-ressolved fluorescence immunoassay
Glucose	glucose metabolism	+	+	+	MARK-AGE	5.17 (5.07)	5.65 (5.3)	mmol/l	295	Serum glucose concentration, Beckman LX-20
HaemoglobinA1C	glucose metabolism	+	+	+	MARK-AGE	5.99 (5.94)	6.25 (6.06)	%	173	Glycosylated haemoglobin, in percent, blood, Beckman LX-20
Insulin	glucose metabolism	+	+		MARK-AGE	6.08 (5)	8.48 (5.73)	µIU/ml	154	Insulin concentration in plasma
Serotonin	hormone, neurotransmitter	+			MARK-AGE	205.9 (185)	193.6 (176.5)	ng/ml	333	Serotonin concentration, serum, ELISA
CRP	immune system	+	+	+	MARK-AGE	2.08 (1.16)	3.36 (1.81)	mg/l	16	Plasma C-reactive protein concentration
Antinuclearautoantibodies	immune system	+			MARK-AGE	0.29 (0.22)	0.34 (0.24)	ratio + cut-off	320	Serum, Anti-nuclear auto antibodies, ratio + cut-off, ELISA
Cytomegalovirusantibodies	immune system	+			MARK-AGE	38.53 (22.14)	52.58 (37.18)	U/l	323	Serum, Cytomegalovirus antibody concentration, ELISA
Hematocrit (vol% of red blood cells in blood)	immune system	+			MARK-AGE	42.46 (42.2)	41.9 (42)	%	116	(vol%) of red blood cells in blood
ImmunoglobulinA	immune system	+			MARK-AGE	2.48 (2.31)	2.65 (2.46)	g/l	319	Serum Immunoglobulin A concentration; Beckman LX-20
ImmunoglobulinE	immune system	+			MARK-AGE	100.05 (32.09)	90.73 (26.5)	IU/ml	343	Serum Immunoglobulin E concentration ; Beckman LX-20
ImmunoglobulinG	immune system	+			MARK-AGE	11.39 (11.24)	11.44 (11.16)	g/l	316	Serum Immunoglobulin G concentration; Beckman LX-20
ImmunoglobulinM	immune system	+			MARK-AGE	1.15 (1.02)	1.08 (0.95)	g/l	315	Serum Immunoglobulin M concentration; Beckman LX-20
MeaslesIgGantibodies	immune system	+			MARK-AGE	3416.1 (1920.8)	2759.5 (1878.5)	mIU/ml	169	IgG antibodies specific for Measles, ELISA
TetanusIgGantibodies	immune system	+			MARK-AGE	3.68 (1.61)	2.62 (0.78)	IU/ml	169	IgG antibodies specific for Tetanus toxoid, ELISA
Thyreoglobulinautoantibodies	immune system	+			MARK-AGE	15.43 (0.14)	17.64 (0.141)	IU/ml	154	Beckman Access
FeAlb (ppb; Iron bound to Albumin)	iron metabolis	+			MARK-AGE	295.6 (195.9)	214.9 (186.4)	ppb	162	Plasma Iron eluting with retention time of Albumin (absolute value in ppb)
Ferritin	iron metabolism	+	+		MARK-AGE	90.97 (66.5)	94.12 (68.7)	ng/ml	301	Serum Ferritin concentration, ng/ml, Beckman Access
Fe (ppb) in plasma	iron metabolism	+			MARK-AGE	1294.1 (1137.7)	1132.8 (1080.9)	ppb	156	Plasma Iron, ICP-MS
Fe in serum	iron metabolism	+			MARK-AGE	19.25 (18.4)	18.62 (18.2)	µmol/l	320	Serum Fe concentration, Beckman LX-20
Fe-saturation of transferrin	iron metabolism	+			MARK-AGE	28.3 (26.83)	27.66 (25.96)	%	333	Serum; Fe saturation of transferrin in percent, FeSat (%)= 3.98 * serum Fe/serum transferrin, Beckman LX-20
Transferrin in serum	iron metabolism	+			MARK-AGE	2.77 (2.72)	2.74 (2.68)	g/l	330	Serum transferrin concentration, Beckman LX-20
FeTransf (ppb; Iron bound to Transferrin)	iron metabolism	+			MARK-AGE	987.4 (924.1)	917.6 (894.9)	ppb	162	Plasma Iron eluting with retention time of Transferrin (absolute value in ppb), Raw data
HDL:Total cholesterol, ratio	lipid metabolism	+	+	+	MARK-AGE	27.88 (26.83)	27.20 (26.29)	%	296	HDL:Total cholesterol, ratio
Cholesterol, total	lipid metabolism	+	+	+	MARK-AGE	5.59 (5.53)	5.39 (5.43)	mmol/l	295	Total cholesterol concentration in serum, mmol/l, Beckman LX-20
HDLCholesterol	lipid metabolism	+	+	+	MARK-AGE	1.53 (1.48)	1.44 (1.39)	mmol/l	296	Serum High density lipoproteins cholesterol concentration, mmol/l, Beckman LX-20
LDLCholesterol	lipid metabolism	+	+	+	MARK-AGE	3.34 (3.31)	3.17 (3.19)	mmol/l	295	Low density lipoproteins cholesterol, serum, mmol/l, Beckman LX-20
Triglycerides	lipid metabolism	+	+	+	MARK-AGE	109.93 (93.54)	128.88 (106.43)	mg/dL	380	Total triglycerides concentration in serum, NMR
Cholesterol, total, NMR	lipid metabolism	+			MARK-AGE	240.8 (236.8)	235.3 (233)	mg/dL	380	Serum, Total cholesterol concentration, NMR
Clusterin (ApoJClu; Apolipoprotein J/Clusterin in serum)	lipid metabolism	+			MARK-AGE	69.86 (68.05)	75.31 (73.89)	µg/ml,	149	Serum, Apolipoprotein J/Clusterin, ELISA
HDL1 (large particles) Cholesterol	lipid metabolism	+			MARK-AGE	30.19 (27.24)	29.21 (26.47)	mg/dL	380	NMR; Serum concentration of cholesterol in large HDL particles
HDL1 (large particles) Triglycerides	lipid metabolism	+			MARK-AGE	3.35 (2.74)	4.12 (3.58)	mg/dL	380	NMR; Serum concentration of triglycerides in large HDL particles
HDL2 (small particles) Cholesterol	lipid metabolism	+			MARK-AGE	38.45 (38.27)	36.77 (36.46)	mg/dL	380	NMR; Serum concentration of cholesterol in small HDL particles
HDL2 (small particles) Triglycerides	lipid metabolism	+			MARK-AGE	5.22 (5.01)	5.83 (5.65)	mg/dL	380	NMR; Serum concentration of triglycerides in small HDL particles
HDLCholesterol, NMR	lipid metabolism	+			MARK-AGE	72.11 (70.1)	69.72 (67.19)	mg/dL	380	NMR; Serum concentration of cholesterol in HDL particles
HDLTriglycerides	lipid metabolism	+			MARK-AGE	8 (7.64)	9.1 (8.86)	mg/dL	380	NMR; Serum concentration of triglycerides in HDL particles
LDL1 (large particles) Cholesterol	lipid metabolism	+			MARK-AGE	58.57 (58.11)	50.21 (50.21)	mg/dL	380	NMR, Serum concentration of cholesterol in large LDL particles
LDL1 (large particles) Triglycerides	lipid metabolism	+			MARK-AGE	5.3 (5.1)	5.24 (4.77)	mg/dL	380	NMR, Serum concentration of triglycerides in large LDL particles
LDL2 (small particles) Cholesterol	lipid metabolism	+			MARK-AGE	75.45 (72.97)	75.31 (71.42)	mg/dL	380	NMR, Serum concentration of cholesterol in small LDL particles
LDL2 (small particles) Triglycerides	lipid metabolism	+			MARK-AGE	7.1 (6.3)	7.9 (6.96)	mg/dL	380	NMR, Serum concentration of triglycerides in small LDL particles
LDLCholesterol, NMR	lipid metabolism	+			MARK-AGE	130 (128.2)	121.8 (122.6)	mg/dL	380	NMR, Serum concentration of cholesterol in LDL particles
LDLoxserum (nmol Malondialdehyde/mg of serum)	lipid metabolism	+			MARK-AGE	19.36 (17.8)	18.81 (17.39)	mg/dL	263	LDLox - mean from replicate -1 and 2; nmol MDA/mg of serum
LDLTriglycerides	lipid metabolism	+			MARK-AGE	16.68 (15.65)	17.73 (16.69)	mg/dL	380	Serum concentration of triglycerides in LDL particles, NMR
VLDL1 (large particles) Cholesterol	lipid metabolism	+			MARK-AGE	14.05 (11.09)	16.86 (13.2)	mg/dL	380	Serum concentration of cholesterol in large VLDL particles, NMR
VLDL1 (large particles) Triglycerides	lipid metabolism	+			MARK-AGE	39.88 (26.32)	51.15 (34)	mg/dL	380	Serum concentration of triglycerides in large VLDL particles, NMR
VLDL2 (small particles) Cholesterol	lipid metabolism	+			MARK-AGE	9.84 (9.08)	10.79 (9.92)	mg/dL	380	Serum concentration of cholesterol in small VLDL particles, NMR
VLDL2 (small particles) Triglycerides	lipid metabolism	+			MARK-AGE	11.85 (10.95)	13.64 (12.45)	mg/dL	380	Serum concentration of triglycerides in small VLDL particles, NMR
VLDLCholesterol	lipid metabolism	+			MARK-AGE	25.6 (21.69)	29.85 (24.67)	mg/dL	380	Serum concentration of cholesterol in VLDL particles, NMR
VLDLTriglycerides	lipid metabolism	+			MARK-AGE	53.72 (40.3)	66.6 (49.04)	mg/dL	380	Serum concentration of triglycerides in VLDL particles, NMR
Malondialdehyde (MDA)	lipid metabolism; MDA results from lipid peroxidation of polyunsaturated fatty acids; oxidative stress	+			MARK-AGE	0.33 (0.29)	0.34 (0.3)	µmol/l	150	Plasma malondialdehyde (marker for lipid peroxidation), HPLC
LDLoxprotein (nmol Malondialdehyde/mg of LDL protein)	lipid metabolism; oxidative stress; MDA results from lipid peroxidation of polyunsaturated fatty acids	+			MARK-AGE	1.93 (1.75)	1.8 (1.62)	mg/dL	263	LDLox - mean from replicate -1 and 2; nmol MDA/mg of LDL protein
8-isoprostane in plasma	lipid oxidation product; oxidative stress	+			MARK-AGE	11.72 (7.43)	12.86 (7.69)	mM/L	155	Plasma 8-isoprostane (product of lipid oxidation), AutoDELFIA time-ressolved fluorescence immunoassay
8-isoprostane, direct, in urine	lipid oxidation product; oxidative stress	+			MARK-AGE	1.73 (1.38)	2.22 (1.48)	mM/L/mM creatinine	157	Urine, 8-isoprostane (direct) (8-isoprostane - directly labelled - fluorescent tracer), AutoDELFIA time-ressolved fluorescence immunoassay
8-isoprostane, in urine	lipid oxidation product; oxidative stress	+			MARK-AGE	2.33 (1.93)	2.83 (2)	mM/L/mM creatinine	157	Urine, 8-isoprostane (8-isoprostane - protein - fluorescent tracer), AutoDELFIA time-ressolved fluorescence immunoassay
8-isoprostanemetabolite, in urine	lipid oxidation product; oxidative stress	+			MARK-AGE	7.26 (6.71)	8.27 (7.27)	mM/L/mM creatinine	158	Urinary 8-isoprostane metabolite 2,3-Dinor, AutoDELFIA time-ressolved fluorescence immunoassay
Cell-free DNA	marker of tissue damage	+			MARK-AGE	0.71 (0.7)	0.74 (0.72)	µg/ml	821	Serum, fluorometric measurement
Beta-hydroxyisovalerate in urine	metabolite	+			MARK-AGE	1.33 (1.29)	1.3 (1.24)	area (a.u.)	628	Urinary, relative beta Hydroxyisovalerate concentration, NMR
Phenylacetylglutamine in urine	metabolite	+			MARK-AGE	7.21 (6.7)	8.31 (7.18)	area (a.u.)	628	relative Phenylacetylglutamine concentration, urine, NMR
Urea in plasma	metabolite; metabolism of nitrogen-containing compounds; renal health	+			MARK-AGE	5.78 (5.6)	5.99 (5.7)	mmol/l	154	Plasma Urea concentration, Beckman LX-20
25-HydroxyVitaminD	nutrition	+	+		MARK-AGE	51.98 (48.65)	44.17 (40.95)	nmol/l	154	25-Hydroxy-Vitamin-D concentration in plasma, ELISA
Alpha-carotene	nutrition	+			MARK-AGE	0.19 (0.14)	0.16 (0.11)	µmol/l,	150	Plasma carotenoid alpha-carotene, HPLC
Ascorbic acid	nutrition	+			MARK-AGE	5.06 (4.57)	4.75 (4.15)	mg/l	150	Plasma vitamin C (ascorbic acid), mg/l, HPLC
Beta-carotene	nutrition	+			MARK-AGE	0.69 (0.57)	0.5 (0.42)	µmol/l	150	Plasma carotenoid beta-carotene, µmol/l, HPLC
Beta-cryptoxanthin	nutrition	+			MARK-AGE	0.31 (0.22)	0.22 (0.15)	µmol/l	150	Plasma carotenoid beta-cryptoxanthine, µmol/l, HPLC
E vitamin, Alpha-tocopherol	nutrition	+			MARK-AGE	29.47 (28.29)	28.9 (27.36)	µmol/l	150	Plasma alpha-tocopherol (vitamin E), HPLC
Hippurate in urine	nutrition	+			MARK-AGE	14.77 (12.12)	12.72 (9.73)	area (a.u.)	628	Urinary, relative Hipurate concentration, NMR
Lutein	nutrition	+			MARK-AGE	0.29 (0.27)	0.24 (0.2)	µmol/l	150	Plasma carotenoid lutein, HPLC
Lycopene in plasma	nutrition	+			MARK-AGE	0.71 (0.64)	0.62 (0.56)	µmol/l	150	Plasma carotenoid lycopene, HPLC
Normed concentration of vitamin C	nutrition	+			MARK-AGE	2364 (2056.1)	2344.7 (2022.2)	pmol/µg DNA	231	normed concentration of Vitamin C, BMC, HPLC
Retinol in serum	nutrition	+			MARK-AGE	1.76 (1.73)	1.71 (1.67)	µmol/l	150	plasma retinol (vitamin A), HPLC
Trigonelline in urine	nutrition	+			MARK-AGE	1.3 (1)	1.17 (0.74)	area (a.u.)	628	Urinary, relative Trigonelline concentration, NMR
VitaminE	nutrition	+			MARK-AGE	28.89 (27.1)	26.58 (25.9)	µmol/l	230	Plasma, normed concentration of Vitamin E, Plasma (EDTA), HPLC
Zeaxanthin	nutrition	+			MARK-AGE	0.048 (0.043)	0.039 (0.033)	µmol/l	150	Plasma carotenoid zeaxanthin, HPLC
Gammaglutamyltransferase	nutrition (alcohol problem); liver function	+	+		MARK-AGE	21.03 (13.6)	28.18 (16.1)	U/l	311	Gamma glutamyl transferase relative activity U/l, serum
E vitamin, Gamma-tocopherol	nutrition; form of vitamin E	+			MARK-AGE	1.5 (1.35)	1.61 (1.42)	µmol/l	150	Plasma gamma-tocopherol, HPLC
Guanidinoacetate (3-81s) in urine	one carbon cycle; creatine synthesis	+			MARK-AGE	1.91 (1.5)	2.24 (1.64)	area (a.u.)	628	Urinary, relative Guanidinoacetate concentration, NMR
Guanidinoacetate (3-97s) in urine	one carbon cycle; creatine synthesis	+			MARK-AGE	10.67 (8.93)	9.36 (7.21)	area (a.u.)	628	Urinary, relative Guanidinoacetate concentration, NMR
Homocysteine	one-carbon metabolism; CV health	+	+		MARK-AGE	15.09 (14.21)	16.03 (15.01)	µmol/l	154	Plasma Homocysteine Concentration, Beckman LX-20
3-Nitrotyrosine	oxidative stress	+			MARK-AGE	4.42 (3.87)	4.63 (3.77)	pmol/mg	171	Plasma, protein-bound 3-Nitrotyrosine, ELISA
Glutathione	oxidative stress	+			MARK-AGE	1110.7 (1098.2)	1117.1 (1115.1)	µmol/l	150	Blood total glutathione (reduced + oxidized), HPLC
Glycine in urine	oxidative stress	+			MARK-AGE	4.83 (4.28)	4.55 (4.09)	area (a.u.)	628	Urinary, relative Glycine concentration, NMR
NOx in plasma (the sum of nitrites and nitrates (NO2- + NO3-))	oxidative stress	+			MARK-AGE	27.06 (25.22)	28.91 (27.2)	µmol/l	160	Total plasma stable metabolic pathway products of NO, [NOx, the sum of nitrites and nitrates (NO2- + NO3-)] -mean from replicate -1 and 2
Proteincarbonyls	oxidative stress	+			MARK-AGE	0.58 (0.58)	0.59 (0.59)	nmol/mg	150	protein carbonyls i.e. oxidized plasma total protein, ELISA
Haemoglobin of frozen blood	oxygen transfer	+			MARK-AGE	153.3 (152)	152.3 (150)	g/l	75	Haemoglobin of frozen blood concentration, Beckman LX-20
Meancorpuscularhemoglobin (MCH)	oxygen transfer	+			MARK-AGE	30.16 (30.1)	30.17 (30.4)		57	average mass of hemoglobin per red blood cell in a sample of blood
Meancorpuscularvolume (MCV)	oxygen transfer	+			MARK-AGE	89.5 (89.7)	92.13 (90)		59	The mean corpuscular volume, or mean cell volume (MCV), is a measure of the average volume of a red blood corpuscle (or red blood cell).
Hemoglobin	oxygen transfer	+	+	+	MARK-AGE	143.2 (142)	140.6 (140)	g/l	85
Alpha-2-macroglobulin	preclinical marker	+			MARK-AGE	127.6 (123.2)	132.3 (126.1)	mg/dl	326	alpha2 macroglobulin concentration, Beckman LX-20
Proteins in plasma	protein metabolism	+			MARK-AGE	69.59 (69.5)	70.1 (69.8)	µg/µl	156	plasma, total protein concentration, Bradford
Proteins in serum, RIVM	protein metabolism	+			MARK-AGE	69.65 (69.5)	69.76 (69.8)	g/l	302	Serum protein concentration, Beckman LX-20
S_log_p1_p6; N-glycosylation status of serum proteins	protein modification	+			MARK-AGE	-0.32 (-0.31)	-0.25 (-0.25)	%	181	N-glycosylation status of serum proteins: log peak 1/ peak 6, DSA-FACE
S_p1_n_glycan; N-glycosylation status of serum proteins	protein modification	+			MARK-AGE	9.58 (9.25)	10.58 (10.32)	%	181	N-glycosylation status of serum proteins: relative amount of peak 1 N-glycan on total serum proteins, DSA-FACE
S_p2_n_glycan; N-glycosylation status of serum proteins	protein modification	+			MARK-AGE	1.75 (1.61)	1.99 (1.89)	%	181	N-glycosylation status of serum proteins: relative amount of peak 2 N-glycan on total serum proteins, DSA-FACE
S_p3_n_glycan; N-glycosylation status of serum proteins	protein modification	+			MARK-AGE	7.15 (7.03)	6.87 (6.72)	%	181	N-glycosylation status of serum proteins: relative amount of peak 3 N-glycan on total serum proteins, DSA-FACE
S_p4_n_glycan; N-glycosylation status of serum proteins	protein modification	+			MARK-AGE	5.14 (5.06)	4.96 (4.89)	%	181	N-glycosylation status of serum proteins: relative amount of peak 4 N-glycan on total serum proteins, DSA-FACE
S_p5_n_glycan; N-glycosylation status of serum proteins	protein modification	+			MARK-AGE	39.99 (40.03)	40.07 (40.18)	%	181	N-glycosylation status of serum proteins: relative amount of peak 5 N-glycan on total serum proteins, DSA-FACE
S_p6_n_glycan; N-glycosylation status of serum proteins	protein modification	+			MARK-AGE	19.13 (18.88)	18.24 (17.84)	%	181	N-glycosylation status of serum proteins: relative amount of peak 6 N-glycan on total serum proteins, DSA-FACE
S_p7_n_glycan; N-glycosylation status of serum proteins	protein modification	+			MARK-AGE	6.33 (6.19)	6.41 (6.28)	%	181	N-glycosylation status of serum proteins: relative amount of peak 7 N-glycan on total serum proteins, DSA-FACE
S_p8_n_glycan; N-glycosylation status of serum proteins	protein modification	+			MARK-AGE	6.78 (6.78)	6.74 (6.84)	%	181	N-glycosylation status of serum proteins: relative amount of peak 8 N-glycan on total serum proteins, DSA-FACE
S_p9_n_glycan; N-glycosylation status of serum proteins	protein modification	+			MARK-AGE	2.54 (2.37)	2.71 (2.59)	%	181	N-glycosylation status of serum proteins: relative amount of peak 9 N-glycan on total serum proteins, DSA-FACE
U_p1_n_glycan; N-glycosylation status of urinary proteins	protein modification	+			MARK-AGE	22.9 (25.42)	24.74 (26.1)	%	154	N-glycosylation status of urinary proteins: relative amount of peak 1 N-glycan on total urinary proteins, DSA-FACE
U_p2_n_glycan; N-glycosylation status of urinary proteins	protein modification	+			MARK-AGE	1.44 (1.05)	1.48 (0.94)	%	154	N-glycosylation status of urinary proteins: relative amount of peak 2 N-glycan on total urinary proteins, DSA-FACE
U_p3_n_glycan; N-glycosylation status of urinary proteins	protein modification	+			MARK-AGE	30.01 (35.68)	31.66 (35.58)	%	154	N-glycosylation status of urinary proteins: relative amount of peak 3 N-glycan on total urinary proteins, DSA-FACE
U_p4_n_glycan; N-glycosylation status of urinary proteins	protein modification	+			MARK-AGE	5.43 (6.21)	5.92 (6.4)	%	154	N-glycosylation status of urinary proteins: relative amount of peak 4 N-glycan on total urinary proteins, DSA-FACE
U_p5_n_glycan; N-glycosylation status of urinary proteins	protein modification	+			MARK-AGE	5.78 (6.22)	6.26 (6.29)	%	154	N-glycosylation status of urinary proteins: relative amount of peak 5 N-glycan on total urinary proteins, DSA-FACE
U_p6_n_glycan; N-glycosylation status of urinary proteins	protein modification	+			MARK-AGE	3.01 (3.02)	3.43 (3.19)	%	154	N-glycosylation status of urinary proteins: relative amount of peak 6 N-glycan on total urinary proteins, DSA-FACE
U_p7_n_glycan; N-glycosylation status of urinary proteins	protein modification	+			MARK-AGE	10.03 (11.44)	10.54 (11.49)	%	154	N-glycosylation status of urinary proteins: relative amount of peak 7 N-glycan on total urinary proteins, DSA-FACE
U_p8_n_glycan; N-glycosylation status of urinary proteins	protein modification	+			MARK-AGE	3.34 (3.43)	3.5 (3.57)	%	154	N-glycosylation status of urinary proteins: relative amount of peak 8 N-glycan on total urinary proteins, DSA-FACE
U_p9_n_glycan; N-glycosylation status of urinary proteins	protein modification	+			MARK-AGE	1.63 (1.82)	1.7 (1.82)	%	154	N-glycosylation status of urinary proteins: relative amount of peak 9 N-glycan on total urinary proteins, DSA-FACE
Carboxylmethyllysine	protein modification; advanced glycation end product	+			MARK-AGE	0.28 (0.13)	0.26 (0.13)	µg/ml	198	Plasma, immunological AGE-detection followed by slot plot methodology and the use of two anti-AGE-antibodies
Carboxylmethyllysine, norm	protein modification; advanced glycation end product	+			MARK-AGE	0.004 (0.0019)	0.0038 (0.0019)	ratio	205	Plasma, Carboxylmethyllysine in plasma normalized by total plasma proteins
Uric acid in plasma	purine metabolism	+			MARK-AGE	45.47 (44.48)	46.45 (44.73)	mg/l	150	Plasma uric acid, HPLC
ArgPyrimidine	pyrimidine metabolism	+			MARK-AGE	0.3 (0.19)	0.37 (0.21)	µg/ml	198	Plasma, pe_6bab, Arg-Pyrimidine, immunological detection
ArgPyrimidine, normalized by total plasma proteins	pyrimidine metabolism	+			MARK-AGE	0.0043 (0.0028)	0.0054 (0.0029)	ratio	205	Plasma, 6bab norm, Arginine-Pyrimidine normalized by total plasma protein, Relative amounts, immunological detection
SeAlbSeP (ppb; Plasma Selenium bound to Albumin or Selenoprotein P)	selenium metabolism	+			MARK-AGE	91.03 (89.34)	85.41 (82.59)	ppb	161	Plasma Selenium eluting with retention time of Albumin or Selenoprotein P (absolute value in ppb), HPLC-ICP-MS
SeGPX (ppb; Plasma Selenium bound to Glutathione Peroxidase)	selenium metabolism	+			MARK-AGE	22.96 (22.44)	22.84 (21.75)	ppb	161	Plasma Selenium eluting with retention time of Glutathione Peroxidase (absolute value in ppb), HPLC-ICP-MS
Selenium in plasma (ppb)	selenium metabolism	+			MARK-AGE	114 (112.5)	108.3 (105.1)	ppb	155	Plasma Selenium, ICP-MS
Fibrinogen	tissue revascularization, wound healing, and tissue repair	+			MARK-AGE	3.59 (3.35)	4.04 (3.8)	mg/ml	155	Plasma Fibrinogen concentration, Beckman LX-20
Trimethylaminoxid in urine	TMAO; metabolite; amine oxid	+			MARK-AGE	13.76 (10.44)	13.68 (11.42)	area (a.u.)	628	Urinary, relative Trimethylaminoxid concentration, NMR
Albumin in plasma	transporter protein	+			MARK-AGE	40.63 (40.6)	40.05 (40.2)	g/l	154	Plasma Albumin concentration, Beckman LX-20
Zn in plasma (ppb)	zinc metabolism	+			MARK-AGE	706.9 (698.5)	688.3 (682.3)	ppb	155	Plasma Zinc, ICP-MS

## Sheet: models
Supplementary information 1: Table 1. Results from linear regression analysis in three populations: MARK- AGE (n=3,187), CAMB (n=5,335) and Health 2000 (n=6,444).		Self-rated health (SRH) associated with…		Model i) -adjusted for age and gender						Model ii) - adjusted for age, gender, physical functioning and number of diseases
				Biomarker		Age		Gender		Biomarker		Age		Gender		Physical functioning		Number of diseases
BIOMARKER domain	DATA SET	Biomarker	unit	β	p	β	p	β	p	β	p	β	p	β	p	β	p	β	p
glucose metabolism	CAMB	Glucose	mmol/L	0.0474917	4.09357e-10	0.0121414	0.000120207	0.0660041	0.0111575	0.00924084	0.167967	-0.00569661	0.0411702	-0.354655	2.05165e-37	0.27798	1.12369e-143	0.256803	8.54782e-93
glucose metabolism	CAMB	HaemoglobinA1C	%	0.214873	6.4398e-25	0.00802128	0.0114729	0.0877973	0.000758417	0.072058	0.000104451	-0.00719661	0.0104291	-0.342652	1.86343e-34	0.275121	3.55483e-140	0.251418	8.63855e-89
immune system	CAMB	CRP	mg/l	0.0280271	4.94735e-27	0.0129512	3.9254e-05	0.0532119	0.039836	0.011025	1.97697e-06	-0.0054749	0.0505828	-0.34492	3.26358e-35	0.268551	1.02405e-130	0.257956	1.42317e-94
immune system	CAMB	IFN-gamma	pg/ml	-0.000784491	0.497517	0.01268	0.000160684	0.0519554	0.0598683	-0.00128676	0.201346	-0.00580439	0.0503219	-0.347333	1.07141e-32	0.275829	3.23783e-127	0.256638	1.23811e-85
immune system	CAMB	IL10	pg/ml	-0.000191498	0.0298198	0.0123634	0.000145156	0.0461135	0.0855248	-0.000210301	0.0059992	-0.00621342	0.0300203	-0.3636	1.62194e-37	0.277619	8.31045e-138	0.26187	2.21369e-94
immune system	CAMB	IL18	pg/ml	9.52979e-05	0.000432043	0.0126822	6.48055e-05	0.0543959	0.0374139	3.09045e-05	0.190275	-0.00596934	0.0329982	-0.357532	7.4496e-38	0.277098	9.631e-142	0.259811	7.82482e-96
immune system	CAMB	IL6	pg/ml	0.0018534	0.0177364	0.012321	0.000114315	0.0543206	0.0384739	0.000622371	0.359857	-0.00636684	0.0236098	-0.358202	8.16397e-38	0.278194	1.87779e-142	0.259682	1.83084e-95
immune system	CAMB	TNF-alpha	pg/ml	0.0016875	0.0611288	0.012501	8.55891e-05	0.0530551	0.0425559	0.000632249	0.419701	-0.00632141	0.0241873	-0.359986	2.17325e-38	0.278118	5.86972e-143	0.259557	1.16213e-95
lipid metabolism	CAMB	HDL:Total cholesterol, ratio	%	-0.00885774	5.44672e-08	0.0136596	1.60762e-05	0.0983115	0.000323473	-0.00683878	1.43968e-06	-0.00523506	0.060851	-0.318699	1.67573e-28	0.274969	1.22324e-140	0.260242	1.15799e-96
lipid metabolism	CAMB	Cholesterol, total	mmol/L	-0.0335642	0.000755344	0.0128282	5.1191e-05	0.0530912	0.0415968	-0.00454183	0.60257	-0.00597423	0.0325745	-0.358066	3.25975e-38	0.277819	3.64506e-143	0.258441	5.78176e-94
lipid metabolism	CAMB	HDLCholesterol	mmol/L	-0.270625	2.26789e-19	0.0150081	2.00192e-06	0.140647	3.76896e-07	-0.155747	3.41069e-09	-0.00440284	0.11559	-0.301343	5.08374e-25	0.273659	1.62247e-139	0.254884	7.15527e-93
lipid metabolism	CAMB	LDLCholesterol	mmol/L	-0.0274185	0.0387755	0.0126625	6.46227e-05	0.0507783	0.0516171	0.00795348	0.492833	-0.00602621	0.0310329	-0.357418	4.80369e-38	0.277706	4.57893e-143	0.259987	3.15227e-95
lipid metabolism	CAMB	Triglycerides	mmol/L	0.0917774	1.7481e-17	0.0138543	1.10924e-05	0.101799	0.000127244	0.0440306	3.35877e-06	-0.0051887	0.0633292	-0.329581	2.326e-31	0.274368	9.21633e-140	0.254738	3.00754e-92
oxygen transfer	CAMB	Hemoglobin	mmol/L; Conversion factor 0.6206	0.0443679	0.0122209	0.0132073	2.97527e-05	0.0968195	0.00187203	0.0144283	0.349114	-0.00560663	0.044312	-0.344802	5.52164e-28	0.279279	1.05535e-145	0.258211	2.88952e-95
assessment of calcium status	Health2000	Calcium	mmol/l	0.651715	1.20719e-05	0.0301863	5.16868e-254	-0.0700552	0.00529619	0.209989	0.117708	0.00317048	0.00229082	-0.466549	2.41249e-67	0.291265	2.15767e-152	0.238104	6.61509e-85
assessment of kalium intake status; renal function	Health2000	Potassium in urine	mmol/l	-0.00116033	0.0015277	0.0300825	5.95913e-253	-0.0928012	0.000208476	-0.000195024	0.554352	0.00320057	0.00202788	-0.474999	2.22862e-70	0.293098	8.69575e-153	0.234545	1.39364e-82
assessment of natrium and water intake status; renal function	Health2000	Natrium in urine	mmol/l	-0.0004976	0.0652733	0.030196	8.28573e-255	-0.0976621	0.000163666	7.47981e-05	0.758108	0.00321282	0.00194979	-0.472221	8.05156e-67	0.293554	3.02647e-153	0.234988	5.46886e-83
byproduct of muscle metabolism; renal health	Health2000	Creatinine	µmol/l	-0.000616765	0.498607	0.0307964	8.57608e-247	-0.0923001	0.00116333	-0.00162953	0.0462871	0.00361693	0.000628692	-0.496592	2.17608e-63	0.29247	1.11031e-153	0.239751	1.7244e-86
byproduct of muscle metabolism; renal health	Health2000	Creatinine in urine	mmol/l	-0.000791676	0.736762	0.0302873	5.1243e-255	-0.0866213	0.000757744	0.000840588	0.691149	0.00323419	0.00185502	-0.471697	1.15899e-66	0.29339	2.17774e-153	0.235029	5.2459e-83
endocrine function	Health2000	Leptin	pg/l	8.91607e-06	1.8189e-26	0.0292162	3.11036e-238	-0.215913	1.01046e-14	3.74576e-06	1.1121e-06	0.00354013	0.000695622	-0.512552	2.08827e-71	0.282566	1.0891e-141	0.231683	1.48413e-79
endocrine function	Health2000	Thyreotropin, TSH	mU/l	0.00625257	0.328306	0.0305915	2.13581e-262	-0.0834651	0.000837145	0.00646311	0.25986	0.00318179	0.00221315	-0.471912	8.86005e-70	0.291851	4.02117e-153	0.239551	2.52183e-86
glucose and lipid metabolism	Health2000	Adiponectin	µg/ml	-1.557e-06	0.530798	0.0308265	1.54437e-254	-0.0756049	0.00461581	-5.01826e-07	0.822664	0.00355879	0.000772289	-0.462536	1.1083e-61	0.288486	4.38959e-148	0.238882	7.92246e-85
glucose metabolism	Health2000	Glucose	mmol/l	0.0631776	2.72877e-11	0.0302416	7.0109e-271	-0.0685849	0.00538201	0.0147955	0.086131	0.00300102	0.00310715	-0.469752	2.8573e-72	0.2929	4.52444e-170	0.236272	4.08318e-88
glucose metabolism	Health2000	HaemoglobinA1C	%	0.18302	5.77103e-23	0.0288183	6.06344e-232	-0.048936	0.0488312	0.075242	1.03714e-05	0.00264678	0.0100836	-0.459644	8.32349e-68	0.293044	8.16111e-167	0.228475	1.32804e-79
glucose metabolism	Health2000	Insulin	mU/l	0.00108931	0.0071084	0.0303738	1.08849e-262	-0.0812061	0.00107674	0.000364147	0.31669	0.00314026	0.0023436	-0.469177	6.52875e-70	0.291796	1.24629e-155	0.236851	1.82275e-85
immune system	Health2000	CRP	mg/l	0.015767	1.82092e-14	0.0296895	4.42133e-249	-0.0778948	0.00169413	0.00534782	0.00430938	0.00327702	0.00159076	-0.459281	4.10361e-66	0.285792	3.47946e-145	0.237607	4.60357e-85
immune system; immune system	Health2000	Rheumatoid factor, RF	IU/ml	0.000819574	0.000126259	0.0302422	4.05149e-258	-0.0831896	0.000835511	0.000447495	0.0199932	0.00318674	0.00214027	-0.465953	2.04289e-68	0.289327	8.38597e-151	0.237963	2.78393e-85
iron metabolism	Health2000	Ferritin	ng/ml	0.000546015	2.95538e-06	0.0304001	1.46221e-257	-0.0302715	0.265946	0.00041285	8.51205e-05	0.00336793	0.00126437	-0.425071	2.8469e-50	0.287902	3.20022e-148	0.23781	1.06403e-84
lipid metabolism	Health2000	HDL:Total cholesterol, ratio	RATIO	-0.00975592	2.02587e-08	0.0305843	2.4799e-279	-0.0455952	0.0746337	-0.00689349	9.80155e-06	0.0026163	0.0101188	-0.44533	2.72111e-62	0.293127	5.03191e-171	0.236687	2.78466e-90
lipid metabolism	Health2000	Apolipoprotein-A1	g/l	-0.176691	4.89773e-05	0.0314035	4.99852e-303	-0.0585012	0.0217707	-0.0468716	0.231123	0.0031831	0.0016772	-0.46613	8.40634e-67	0.292523	1.59606e-168	0.239221	4.29773e-92
lipid metabolism	Health2000	Apolipoprotein-B	g/l	0.17687	4.02182e-05	0.0307881	8.62052e-281	-0.0671113	0.00726143	0.180057	3.09706e-06	0.00237262	0.0204321	-0.457898	1.19177e-68	0.295771	1.12126e-173	0.236449	4.01094e-90
lipid metabolism	Health2000	Cholesterol, total	mmol/l	-0.0149981	0.174125	0.0316905	9.95719e-300	-0.087477	0.000374578	0.0234825	0.0180236	0.00266723	0.00965834	-0.476793	2.37061e-75	0.296127	2.47351e-172	0.239567	2.17469e-92
lipid metabolism	Health2000	HDLCholesterol	mmol/l	-0.243811	7.14863e-13	0.0309742	4.15192e-295	-0.0298777	0.245236	-0.100474	0.00104989	0.00319281	0.00159839	-0.44793	5.6451e-61	0.290819	3.43328e-167	0.236863	3.60302e-90
lipid metabolism	Health2000	LDLCholesterol	mmol/l	-0.0287187	0.0141771	0.0318702	1.37567e-302	-0.0910012	0.000236629	0.0170541	0.105929	0.0030024	0.0036374	-0.46913	1.58545e-72	0.293283	2.67137e-168	0.241327	4.79749e-93
lipid metabolism	Health2000	Triglycerides	mmol/l	0.104729	6.9186e-19	0.0306658	1.45226e-289	-0.0462691	0.0625091	0.0537847	4.6696e-07	0.0031209	0.00200694	-0.450615	1.08016e-65	0.290934	2.27606e-168	0.23296	6.25751e-87
nutrition	Health2000	25-HydroxyVitaminD	nmol/l	-0.00642941	3.49816e-18	0.0308657	1.38677e-264	-0.0856054	0.000612718	-0.00260783	0.000113759	0.00393429	0.000196532	-0.460736	3.37278e-65	0.283007	5.39068e-138	0.241006	2.43065e-86
nutrition (alcohol problem); liver function	Health2000	Gammaglutamyltransferase	U/l	0.00223136	8.97966e-18	0.0311801	1.72159e-301	-0.0410426	0.100556	0.0015636	2.14172e-11	0.00323879	0.00132441	-0.440065	1.11068e-62	0.291391	1.19955e-169	0.234413	7.2925e-89
one-carbon metabolism; CV health	Health2000	Homocysteine	µmol/l	0.017914	9.39873e-12	0.0282831	2.328e-197	-0.0489413	0.055969	0.00562837	0.0188302	0.00289059	0.00662729	-0.453071	2.26316e-59	0.285955	1.07116e-140	0.241595	1.30641e-86
oxygen transfer	Health2000	Hemoglobin	g/l	0.00108242	0.268408	0.0316037	2.74551e-299	-0.0698228	0.0153151	0.00181699	0.0388131	0.00328851	0.00125672	-0.451551	2.57215e-55	0.295865	2.40564e-168	0.237693	7.17678e-89
purine metabolism; the anionic form of uric acid	Health2000	Urate	µmol/l	0.0012876	5.01598e-14	0.0295149	4.45862e-249	0.00790755	0.77349	0.000204755	0.189574	0.00296825	0.00356278	-0.458348	8.26388e-57	0.292399	1.25402e-168	0.237062	9.71811e-89
smoking exposure	Health2000	Cotinine	µg/l	0.000381917	7.33225e-14	0.0326238	2.27E-316	-0.0620727	0.0119007	0.000293813	1.40728e-10	0.00424069	3.46347e-05	-0.451013	7.98372e-67	0.289407	7.69229e-167	0.240327	2.06611e-93
transporter protein in blood; renal function	Health2000	Albumin in urine	mg/l	0.000491473	5.82629e-06	0.030035	3.94226e-253	-0.0820768	0.000964333	6.42773e-05	0.51227	0.00322466	0.00187925	-0.472933	8.13287e-70	0.292831	6.24797e-152	0.23441	2.17641e-82
amino acid metabolism	MARK-AGE	Cysteine in plasma	µmol/l	0.000877782	0.073291	0.014669	3.47019e-22	0.0801797	0.0110837	0.000246217	0.576597	-0.00377514	0.0125148	-0.291199	1.80631e-17	0.26626	5.75477e-77	0.267412	2.76927e-49
aminoacid metabolism	MARK-AGE	Alanine in urine	area (a.u.)	0.0504488	0.0658018	0.0168321	4.90162e-26	0.0940824	0.00726261	0.0201179	0.415219	-0.00241524	0.135165	-0.302473	2.60339e-15	0.267309	5.14485e-66	0.260028	4.50475e-40
aminoacid metabolism	MARK-AGE	Alanineaminotransferase	U/l	0.00685458	7.75736e-06	0.0156883	9.15869e-27	0.124718	0.000124219	0.003372	0.014926	-0.00324999	0.0287604	-0.270263	1.19174e-14	0.266666	3.27234e-77	0.261989	3.11112e-47
aminoacid metabolism	MARK-AGE	Threonine Lactate ratio in urine	area (a.u.)	0.01986	0.304718	0.0166809	1.13962e-25	0.0783038	0.0211761	0.00432128	0.803537	-0.00251394	0.119256	-0.310014	6.18058e-17	0.268221	8.76527e-67	0.259478	6.16116e-40
byproduct of muscle metabolism; renal health	MARK-AGE	Creatinine	µmol/l	-0.0011256	0.24171	0.0155467	5.65122e-26	0.0680685	0.0526549	-0.00123431	0.154564	-0.00340909	0.021779	-0.30829	2.77702e-17	0.265741	2.99889e-76	0.269151	9.14392e-50
byproduct of muscle metabolism; renal health	MARK-AGE	Creatinine in urine	mM/L	0.000910315	0.749858	0.0152862	1.08918e-24	0.0906398	0.00616666	0.00303768	0.235481	-0.0035074	0.0191057	-0.278949	2.39577e-15	0.266678	4.48235e-77	0.2682	9.50529e-50
byproduct of muscle metabolism; renal health	MARK-AGE	Creatinine in urine, NMR	area (a.u.)	-0.00662264	0.00217804	0.015469	1.68315e-21	0.0352881	0.33597	-0.00327119	0.0927218	-0.0030057	0.065436	-0.328688	1.91426e-17	0.26639	1.02267e-65	0.259367	5.97237e-40
copper and iron metabolism	MARK-AGE	Ceruloplasmin in serum	mg/dl	0.00122221	0.63107	0.0155982	1.87154e-24	0.0708669	0.0470732	-0.000326839	0.88581	-0.00383761	0.0127083	-0.307864	2.17486e-16	0.27672	3.49583e-77	0.265309	7.22999e-46
Copper and zinc metabolism	MARK-AGE	Copper to Zinc Ratio in plasma	ratio	0.1124	0.00881555	0.0150921	8.87884e-25	0.0519725	0.128448	0.059293	0.124235	-0.00358878	0.0154753	-0.304415	2.52015e-17	0.264562	5.12204e-76	0.266406	3.59307e-49
Copper metabolism	MARK-AGE	Cu (ppb) in plasma	ppb	0.000170811	0.0209596	0.0152336	2.73073e-25	0.0555616	0.105322	6.16117e-05	0.354692	-0.00349584	0.0182534	-0.298233	1.79336e-16	0.265358	1.5273e-76	0.265757	9.51174e-49
Copper metabolism	MARK-AGE	CuCp (ppb; Cu bound to a Ceruplasmin protein)	ppb	0.000207561	0.0067682	0.0150033	1.58924e-24	0.0508179	0.139539	8.59125e-05	0.212228	-0.00378637	0.0106292	-0.305487	3.02969e-17	0.268282	7.04315e-78	0.263212	1.09801e-47
Copper metabolism	MARK-AGE	CunotCp (ppb; Cu not bound to a Ceruplasmin protein)	ppb	-0.000245382	0.494312	0.0152383	3.41735e-25	0.0897648	0.00448902	-0.000282017	0.380552	-0.00372123	0.0121093	-0.288978	2.78378e-17	0.268684	4.04527e-78	0.264715	2.40662e-48
endocrine functions; HPA-axis	MARK-AGE	Dehydroepiandrosteronesulfate	µg/dl	0.00899989	0.263247	0.0161846	5.33185e-23	0.100198	0.00299205	0.0146897	0.0417186	-0.00229201	0.154583	-0.268886	4.42743e-14	0.268148	6.58807e-78	0.266853	2.07048e-49
glucose and lipid metabolism	MARK-AGE	Adiponectin	µg/ml	-0.00575188	0.0121593	0.0158902	7.89949e-27	0.121945	0.000430108	-0.00275028	0.18313	-0.00325619	0.0298736	-0.272932	7.1175e-14	0.266387	3.36553e-77	0.265449	1.2566e-48
glucose metabolism	MARK-AGE	Glucose	mmol/l	0.0888051	5.69489e-10	0.0142234	9.33025e-21	0.0970534	0.00278256	0.0427237	0.00110679	-0.00381423	0.0126396	-0.292875	9.33068e-17	0.271834	6.21119e-76	0.253337	2.3573e-41
glucose metabolism	MARK-AGE	HaemoglobinA1C	%	0.180258	5.24906e-12	0.0134242	1.29079e-19	0.0789838	0.0116038	0.0794884	0.000917708	-0.00398834	0.00725533	-0.290398	1.81173e-17	0.265722	1.31663e-76	0.256244	2.97186e-44
glucose metabolism	MARK-AGE	Insulin	µIU/ml	0.0141899	1.21988e-10	0.0151558	2.52351e-25	0.0970242	0.00191816	0.00593918	0.00310164	-0.0033354	0.0243729	-0.280981	2.11356e-16	0.264029	1.79286e-75	0.260167	1.63916e-46
hormone, neurotransmitter	MARK-AGE	Serotonin	ng/ml	-0.000454259	0.00134571	0.0150046	3.22822e-23	0.0949914	0.0034096	-0.000334971	0.00867337	-0.00385336	0.0117328	-0.291751	1.10781e-16	0.274823	8.99397e-77	0.253076	5.10817e-42
immune system	MARK-AGE	CRP	mg/l	0.0351979	3.04976e-15	0.0139701	1.48195e-22	0.0788183	0.00975878	0.019787	1.11048e-06	-0.00383107	0.0082681	-0.286806	9.14858e-18	0.260172	1.68198e-76	0.254363	2.8051e-47
immune system	MARK-AGE	Antinuclearautoantibodies	ratio + cut-off	0.0772315	0.109913	0.0153586	2.79947e-24	0.088029	0.00674108	0.0421305	0.330528	-0.00377394	0.0134694	-0.298932	2.1871e-17	0.275536	4.15537e-77	0.258237	4.8538e-44
immune system	MARK-AGE	Cytomegalovirusantibodies	U/l	0.00181979	1.05225e-07	0.0148637	6.42864e-23	0.080603	0.0127068	0.00113374	0.000235256	-0.00389436	0.0106946	-0.298056	2.27506e-17	0.270987	1.48402e-74	0.258003	3.98861e-44
immune system	MARK-AGE	Hematocrit (vol% of red blood cells in blood)	%	-0.00020704	0.900392	0.015305	7.7311e-26	0.0728487	0.0218788	0.0017187	0.247674	-0.00334535	0.0230236	-0.301649	1.32564e-18	0.272686	2.29188e-81	0.255089	3.92147e-46
immune system	MARK-AGE	ImmunoglobulinA	g/l	0.0254991	0.0869385	0.0155608	2.26897e-24	0.0808194	0.0139158	0.013789	0.301318	-0.00383587	0.0128635	-0.305506	9.79137e-18	0.275254	2.56767e-76	0.26366	1.45913e-45
immune system	MARK-AGE	ImmunoglobulinE	IU/ml	0.00012465	0.0618159	0.0157871	2.13405e-25	0.0862527	0.00829186	8.76504e-05	0.142469	-0.00359583	0.0190651	-0.297162	4.62257e-17	0.272723	2.26422e-75	0.264488	1.88883e-45
immune system	MARK-AGE	ImmunoglobulinG	g/l	-0.00688052	0.292076	0.015572	1.35967e-24	0.0731916	0.024534	-0.00237607	0.684571	-0.0037556	0.0143475	-0.310819	1.26409e-18	0.275949	7.2108e-77	0.26307	1.82954e-45
immune system	MARK-AGE	ImmunoglobulinM	g/l	-0.0494036	0.044946	0.0153174	1.08981e-23	0.0844299	0.0104815	-0.0273926	0.214387	-0.00389973	0.011196	-0.304223	1.4136e-17	0.275569	9.64663e-77	0.262712	1.94076e-45
immune system	MARK-AGE	MeaslesIgGantibodies	mIU/ml	-3.11211e-06	0.221896	0.0153743	1.14158e-25	0.0844485	0.00735066	-1.10107e-06	0.6302	-0.00341359	0.0212782	-0.291841	1.64868e-17	0.266479	2.4005e-76	0.265831	9.51373e-49
immune system	MARK-AGE	TetanusIgGantibodies	IU/ml	-0.0131511	6.35478e-06	0.0147722	8.2691e-24	0.0683502	0.0302519	-0.00870734	0.000904212	-0.0036907	0.012741	-0.297323	3.56959e-18	0.263004	2.15046e-74	0.266224	4.75107e-49
immune system	MARK-AGE	Thyreoglobulinautoantibodies	IU/ml	-0.000130537	0.237391	0.0153943	9.36653e-26	0.0879994	0.00515296	-3.45623e-05	0.72731	-0.0035686	0.016045	-0.289459	2.41796e-17	0.267091	2.92554e-77	0.266691	2.77018e-49
iron metabolis	MARK-AGE	FeAlb (ppb; Iron bound to Albumin)	ppb	-3.13331e-05	0.19182	0.0153361	1.32605e-25	0.0856801	0.00646418	-2.5159e-05	0.243968	-0.00353546	0.017023	-0.286521	4.73888e-17	0.263614	2.6861e-75	0.269181	7.79263e-50
iron metabolism	MARK-AGE	Ferritin	ng/ml	0.000253987	0.175234	0.0154473	8.77957e-24	0.0902651	0.00854851	0.000103643	0.537116	-0.0036659	0.017492	-0.298193	2.95587e-16	0.273841	1.1191e-76	0.263295	1.37157e-45
iron metabolism	MARK-AGE	Fe (ppb) in plasma	ppb	-1.82354e-05	0.199098	0.0153703	9.85438e-26	0.0849156	0.00697478	-1.09496e-05	0.392132	-0.00349115	0.0184084	-0.287394	3.61353e-17	0.264635	9.6744e-76	0.267768	1.91741e-49
iron metabolism	MARK-AGE	Fe in serum	µmol/l	-0.00466399	0.0489426	0.0157328	3.96008e-25	0.0702239	0.0316375	-0.00123	0.562461	-0.00374583	0.0147157	-0.309155	2.06877e-18	0.275568	2.56232e-76	0.263899	1.05921e-45
iron metabolism	MARK-AGE	Fe-saturation of transferrin	%	-0.00344995	0.0210821	0.0159907	9.62702e-26	0.0723725	0.02709	-0.000908916	0.497714	-0.00380803	0.0136374	-0.308148	2.98754e-18	0.275777	1.52604e-76	0.266639	3.33039e-46
iron metabolism	MARK-AGE	Transferrin in serum	g/l	0.0513127	0.189753	0.016052	2.46167e-25	0.0752755	0.0212937	0.0153133	0.66227	-0.00375424	0.0160333	-0.309213	2.53761e-18	0.276079	6.05108e-77	0.266025	6.65615e-46
iron metabolism	MARK-AGE	FeTransf (ppb; Iron bound to Transferrin)	ppb	-3.74531e-05	0.233003	0.0153739	9.94878e-26	0.0852345	0.00680329	-6.33188e-06	0.82285	-0.00349942	0.0181959	-0.286178	5.23418e-17	0.264304	2.19142e-75	0.268239	1.52043e-49
lipid metabolism	MARK-AGE	HDL:Total cholesterol, ratio	%	-1.06987	1e-06	0.015908	4.1376e-26	0.12719	0.000202	-0.747485	0.000169	-0.00321	0.035112	-0.263832	6.3255e-13	0.269621	1.1747e-74	0.262407	1.4795e-45
lipid metabolism	MARK-AGE	Cholesterol, total	mmol/l	-0.0742485	2.39358e-06	0.0164358	1.41431e-27	0.0905657	0.00535881	-0.0146349	0.309215	-0.00314618	0.041527	-0.301215	1.60695e-17	0.27166	1.63838e-75	0.261066	1.10131e-43
lipid metabolism	MARK-AGE	HDLCholesterol	mmol/l	-0.328207	4.71273e-16	0.0166959	8.13446e-29	0.18811	8.41289e-08	-0.157646	2.10845e-05	-0.00240057	0.118768	-0.242802	1.48046e-10	0.267149	3.44491e-73	0.25208	2.15956e-41
lipid metabolism	MARK-AGE	LDLCholesterol	mmol/l	-0.0615057	0.00089147	0.0160905	1.5766e-26	0.0692701	0.0322941	-0.0100865	0.547819	-0.00329418	0.0316774	-0.305931	2.84559e-18	0.272072	8.64089e-76	0.262834	1.04937e-44
lipid metabolism	MARK-AGE	Triglycerides	mg/dL	0.00197951	3.17624e-14	0.015525	4.83002e-24	0.126885	0.000124479	0.00106663	6.86954e-06	-0.0033252	0.0335748	-0.269678	9.52941e-14	0.268088	8.63993e-72	0.252745	2.2445e-41
lipid metabolism	MARK-AGE	Cholesterol, total, NMR	mg/dL	-0.00111014	0.00296494	0.0160307	4.58833e-25	0.0878386	0.00751114	-0.000173163	0.6099	-0.00359899	0.0224068	-0.303096	1.81108e-17	0.274859	2.14513e-75	0.258812	2.88376e-42
lipid metabolism	MARK-AGE	Clusterin (ApoJClu; Apolipoprotein J/Clusterin in serum)	µg/ml,	0.00309728	9.3913e-05	0.0147765	8.12424e-24	0.0795819	0.0111808	0.00158998	0.0263968	-0.00375736	0.0111746	-0.288074	2.78949e-17	0.262794	1.66967e-74	0.268515	4.32046e-50
lipid metabolism	MARK-AGE	HDL1 (large particles) Cholesterol	mg/dL	-0.00592077	3.44504e-07	0.0161393	1.57532e-25	0.148424	2.63893e-05	-0.00282892	0.00715099	-0.00327831	0.0371964	-0.269598	9.05781e-13	0.273448	8.92275e-75	0.254335	1.92399e-41
lipid metabolism	MARK-AGE	HDL1 (large particles) Triglycerides	mg/dL	0.0174116	0.00103983	0.0156691	4.49459e-24	0.0530667	0.115995	0.00651827	0.173208	-0.00365847	0.0196422	-0.311675	4.58447e-18	0.272779	1.11728e-73	0.260343	8.73822e-44
lipid metabolism	MARK-AGE	HDL2 (small particles) Cholesterol	mg/dL	-0.0129014	6.50173e-07	0.0159014	7.24411e-25	0.0945098	0.00395222	-0.00731438	0.00174343	-0.00341568	0.0293708	-0.292707	2.31976e-16	0.272374	3.46352e-74	0.256534	1.51676e-42
lipid metabolism	MARK-AGE	HDL2 (small particles) Triglycerides	mg/dL	0.0569789	3.16453e-13	0.0155684	3.92156e-24	0.102396	0.00171095	0.0239636	0.00080514	-0.00332576	0.0340084	-0.285959	1.60262e-15	0.268391	2.76658e-71	0.254039	1.43854e-41
lipid metabolism	MARK-AGE	HDLCholesterol, NMR	mg/dL	-0.00561463	8.12199e-09	0.0161638	1.1531e-25	0.153015	1.2323e-05	-0.00284878	0.00125064	-0.00318743	0.0427017	-0.264364	1.87861e-12	0.272837	1.6517e-74	0.252973	4.75744e-41
lipid metabolism	MARK-AGE	HDLTriglycerides	mg/dL	0.016868	1.31636e-05	0.0153395	3.99086e-23	0.0544308	0.101267	0.0068365	0.0504123	-0.00371815	0.017698	-0.311225	3.0133e-18	0.27229	1.16067e-73	0.258545	3.72071e-43
lipid metabolism	MARK-AGE	LDL1 (large particles) Cholesterol	mg/dL	-0.00515	2.13409e-15	0.0156841	1.49864e-24	0.144079	1.65365e-05	-0.00233057	0.000107968	-0.0031086	0.0478465	-0.271848	8.09431e-14	0.272697	1.41615e-74	0.243634	5.22211e-37
lipid metabolism	MARK-AGE	LDL1 (large particles) Triglycerides	mg/dL	-0.00756647	0.138869	0.0160696	6.53017e-25	0.0910827	0.00672829	-0.00782513	0.0885454	-0.00341644	0.0300849	-0.294886	2.38335e-16	0.276228	6.3273e-76	0.258213	5.88289e-43
lipid metabolism	MARK-AGE	LDL2 (small particles) Cholesterol	mg/dL	0.00160147	0.0637175	0.0156755	5.42093e-24	0.0980858	0.00410957	0.00173091	0.025267	-0.00385437	0.0140369	-0.285286	5.49472e-15	0.275048	1.31519e-75	0.26033	7.93494e-44
lipid metabolism	MARK-AGE	LDL2 (small particles) Triglycerides	mg/dL	0.0228505	1.84485e-07	0.0151841	9.77725e-23	0.108363	0.00106208	0.0125636	0.0014812	-0.00378628	0.0156217	-0.285066	2.33319e-15	0.272193	4.43389e-74	0.255997	2.43553e-42
lipid metabolism	MARK-AGE	LDLCholesterol, NMR	mg/dL	-0.00243107	2.25849e-06	0.0160145	3.69199e-25	0.0848197	0.00947218	-0.000634515	0.176022	-0.00346211	0.028043	-0.301819	2.26905e-17	0.274006	6.82806e-75	0.256207	1.87089e-41
lipid metabolism	MARK-AGE	LDLoxserum (nmol Malondialdehyde/mg of serum)	mg/dL	-0.00115427	0.582821	0.0158062	5.93033e-26	0.0857208	0.00743655	0.00122382	0.515209	-0.00360317	0.0172302	-0.292216	3.80165e-17	0.269237	1.21188e-75	0.273845	3.16156e-50
lipid metabolism	MARK-AGE	LDLTriglycerides	mg/dL	0.00791693	0.00204575	0.0154934	1.74009e-23	0.0752002	0.0218191	0.00297249	0.198953	-0.00373527	0.0172604	-0.303546	1.38041e-17	0.272885	1.01843e-73	0.260538	7.69984e-44
lipid metabolism	MARK-AGE	VLDL1 (large particles) Cholesterol	mg/dL	0.0110353	1.80819e-12	0.0157435	1.28867e-24	0.132287	7.35396e-05	0.00657781	3.43989e-06	-0.00330104	0.0348566	-0.265124	3.06843e-13	0.269025	1.69302e-72	0.254303	5.3259e-42
lipid metabolism	MARK-AGE	VLDL1 (large particles) Triglycerides	mg/dL	0.00252929	1.45284e-12	0.0157225	1.47092e-24	0.135482	5.14709e-05	0.00137778	2.15341e-05	-0.0032786	0.0363115	-0.267087	2.38487e-13	0.269835	7.12439e-73	0.25244	3.47701e-41
lipid metabolism	MARK-AGE	VLDL2 (small particles) Cholesterol	mg/dL	0.0171444	6.58681e-06	0.0153911	2.62999e-23	0.0950019	0.00383665	0.0103392	0.00253911	-0.00378653	0.015636	-0.290133	5.24492e-16	0.270977	3.76234e-73	0.260199	7.60454e-44
lipid metabolism	MARK-AGE	VLDL2 (small particles) Triglycerides	mg/dL	0.0229327	3.599e-13	0.0147399	1.17282e-21	0.107182	0.00105423	0.0118546	3.58194e-05	-0.00376716	0.0160064	-0.281454	4.13536e-15	0.268483	7.08629e-72	0.253565	1.33753e-41
lipid metabolism	MARK-AGE	VLDLCholesterol	mg/dL	0.00685858	2.93128e-11	0.0156626	2.45224e-24	0.127396	0.000132403	0.00393614	2.4695e-05	-0.00339828	0.0298828	-0.268583	1.59013e-13	0.268596	5.29435e-72	0.256413	1.08441e-42
lipid metabolism	MARK-AGE	VLDLTriglycerides	mg/dL	0.00242347	3.64517e-13	0.0155876	3.46157e-24	0.135298	5.0876e-05	0.00131593	1.39419e-05	-0.00332788	0.0334873	-0.266704	2.4625e-13	0.269416	1.24418e-72	0.252223	3.97326e-41
lipid metabolism; MDA results from lipid peroxidation of polyunsaturated fatty acids; oxidative stress	MARK-AGE	Malondialdehyde (MDA)	µmol/l	-0.00198061	0.977116	0.0153679	1.09943e-25	0.0859677	0.00637166	-0.0451517	0.465943	-0.00353574	0.0168762	-0.292598	1.23443e-17	0.267182	1.69232e-77	0.266921	1.88431e-49
lipid metabolism; oxidative stress; MDA results from lipid peroxidation of polyunsaturated fatty acids	MARK-AGE	LDLoxprotein (nmol Malondialdehyde/mg of LDL protein)	mg/dL	-0.0426151	0.0212501	0.0159504	1.60522e-26	0.0881295	0.00590811	-0.00606002	0.715088	-0.00345496	0.0223207	-0.29047	6.49135e-17	0.268579	4.20842e-75	0.273326	5.30342e-50
lipid oxidation product; oxidative stress	MARK-AGE	8-isoprostane in plasma	mM/L	0.00127553	0.232456	0.0154632	7.4886e-26	0.086765	0.00582323	0.000814419	0.395486	-0.00351317	0.0180369	-0.289218	2.47919e-17	0.2667	3.29962e-77	0.266812	3.34454e-49
lipid oxidation product; oxidative stress	MARK-AGE	8-isoprostane, direct, in urine	mM/L/mM creatinine	0.00802765	0.189595	0.01503	2.1461e-24	0.0835267	0.00818388	0.00168451	0.759043	-0.00377552	0.0110725	-0.289893	2.39996e-17	0.266117	1.00433e-76	0.267834	1.38214e-49
lipid oxidation product; oxidative stress	MARK-AGE	8-isoprostane, in urine	mM/L/mM creatinine	0.00916557	0.108485	0.0150447	1.57514e-24	0.0815142	0.0100235	0.00192469	0.707374	-0.00376811	0.0111323	-0.290202	2.36681e-17	0.266034	1.24768e-76	0.267798	1.42845e-49
lipid oxidation product; oxidative stress	MARK-AGE	8-isoprostanemetabolite, in urine	mM/L/mM creatinine	0.018371	0.000103882	0.0148196	6.0212e-24	0.0789127	0.0121265	0.00804093	0.0599668	-0.00380962	0.0102072	-0.289318	2.42054e-17	0.263433	1.58331e-74	0.268011	1.07937e-49
marker of tissue damage	MARK-AGE	Cell-free DNA	µg/ml	0.693165	2.0838e-07	0.0141581	4.17258e-18	0.153061	2.88755e-05	0.463797	9.98952e-05	-0.00475569	0.00370971	-0.291618	4.57278e-13	0.289943	1.2273e-67	0.248026	4.03188e-35
metabolite	MARK-AGE	Beta-hydroxyisovalerate in urine	area (a.u.)	-0.0511645	0.313464	0.0163598	1.77591e-24	0.0719522	0.0371874	-0.0214872	0.637128	-0.00262383	0.104828	-0.312632	6.64864e-17	0.268205	8.11079e-67	0.259412	6.41785e-40
metabolite	MARK-AGE	Phenylacetylglutamine in urine	area (a.u.)	0.0174897	0.000540699	0.0159251	1.80288e-23	0.0646481	0.0581314	0.00929832	0.0410281	-0.00277722	0.0848824	-0.314626	2.28184e-17	0.266378	7.44068e-66	0.258534	1.03919e-39
metabolite; metabolism of nitrogen-containing compounds; renal health	MARK-AGE	Urea in plasma	mmol/l	0.00460429	0.674864	0.0152135	9.31245e-24	0.0886142	0.0054093	-0.0219857	0.0264732	-0.00300127	0.0458552	-0.301431	2.3661e-18	0.267858	8.13896e-78	0.271205	2.42694e-50
nutrition	MARK-AGE	25-HydroxyVitaminD	nmol/l	-0.00522395	7.40492e-15	0.0150828	2.76721e-25	0.0785011	0.0116377	-0.00397331	5.22484e-11	-0.00342457	0.0197654	-0.28612	2.9401e-17	0.259715	5.48374e-74	0.264845	2.72345e-49
nutrition	MARK-AGE	Alpha-carotene	µmol/l,	-0.332714	3.03372e-05	0.0150028	1.1531e-24	0.107889	0.000679877	-0.0743108	0.304047	-0.0035536	0.0162852	-0.283133	4.13164e-16	0.265128	1.84121e-75	0.26616	4.10382e-49
nutrition	MARK-AGE	Ascorbic acid	mg/l	-0.00337933	0.453344	0.0153825	8.99656e-26	0.0906539	0.00460602	0.00600437	0.138929	-0.00367536	0.0130625	-0.30114	5.65068e-18	0.268705	7.49495e-78	0.267267	1.37224e-49
nutrition	MARK-AGE	Beta-carotene	µmol/l	-0.250831	2.39267e-16	0.0149741	5.20756e-25	0.139944	1.05552e-05	-0.135346	1.19569e-06	-0.00323537	0.0282798	-0.250798	6.4034e-13	0.259405	3.8008e-73	0.259116	9.10026e-47
nutrition	MARK-AGE	Beta-cryptoxanthin	µmol/l	-0.420972	7.01154e-14	0.0164269	2.47754e-29	0.130257	3.94232e-05	-0.307599	1.27053e-09	-0.00242618	0.101579	-0.252416	2.20442e-13	0.262903	5.63666e-76	0.260426	1.32891e-47
nutrition	MARK-AGE	E vitamin, Alpha-tocopherol	µmol/l	-0.00484253	0.0126748	0.0161005	4.63814e-27	0.0909466	0.0038099	-0.00196143	0.261178	-0.00321803	0.0331667	-0.287711	3.7381e-17	0.266365	4.46185e-77	0.266013	4.7375e-49
nutrition	MARK-AGE	Hippurate in urine	area (a.u.)	-0.00894232	2.60958e-08	0.0175115	3.45381e-28	0.101176	0.0029536	-0.00396103	0.00663186	-0.00182997	0.260959	-0.294451	3.71603e-15	0.264524	8.16036e-65	0.25504	1.57949e-38
nutrition	MARK-AGE	Lutein	µmol/l	-0.662612	2.11772e-12	0.0157596	2.55884e-27	0.110978	0.000401598	-0.525988	5.87569e-10	-0.00295583	0.0447966	-0.270193	1.94408e-15	0.266837	2.79821e-78	0.257795	1.36345e-46
nutrition	MARK-AGE	Lycopene in plasma	µmol/l	-0.0777597	0.055008	0.0145612	1.11053e-21	0.0834524	0.0078842	-0.0747993	0.0398643	-0.00432231	0.00456332	-0.294444	6.30231e-18	0.268045	5.37607e-78	0.265012	1.00584e-48
nutrition	MARK-AGE	Normed concentration of vitamin C	pmol/µg DNA	-4.09698e-05	0.000169065	0.0154525	2.14332e-25	0.0988835	0.00187441	-2.31154e-05	0.0183308	-0.00321935	0.0317073	-0.285245	1.86876e-16	0.267297	1.64653e-75	0.261167	2.30614e-46
nutrition	MARK-AGE	Retinol in serum	µmol/l	-0.145103	8.15054e-05	0.0161443	7.8486e-28	0.0605808	0.058088	-0.125654	0.000154292	-0.00286723	0.0538427	-0.306179	4.28239e-19	0.262106	1.26596e-74	0.271897	3.88627e-51
nutrition	MARK-AGE	Trigonelline in urine	area (a.u.)	-0.091299	8.78205e-09	0.017633	1.63748e-28	0.100305	0.00316673	-0.0468784	0.00111774	-0.00168253	0.301092	-0.292067	5.55708e-15	0.263625	1.86601e-64	0.255566	7.67041e-39
nutrition	MARK-AGE	VitaminE	µmol/l	-0.00141096	0.0349849	0.0150223	3.88876e-24	0.0966071	0.00243641	-0.000864024	0.150242	-0.00355462	0.017292	-0.287497	1.09979e-16	0.268183	5.30159e-76	0.262636	6.76652e-47
nutrition	MARK-AGE	Zeaxanthin	µmol/l	-3.41548	1.05611e-11	0.0157158	3.69842e-27	0.115126	0.000253555	-2.05943	5.98444e-06	-0.002973	0.0445501	-0.269065	4.15274e-15	0.26435	2.07151e-76	0.258157	3.04575e-46
nutrition (alcohol problem); liver function	MARK-AGE	Gammaglutamyltransferase	U/l	0.00217908	5.6453e-05	0.0156193	7.15374e-25	0.0933726	0.00455381	0.00128222	0.00845324	-0.00339346	0.0266088	-0.29574	8.64672e-17	0.272694	5.86953e-76	0.260798	1.3656e-44
nutrition; form of vitamin E	MARK-AGE	E vitamin, Gamma-tocopherol	µmol/l	0.040673	0.0355818	0.0149933	2.74373e-24	0.0860321	0.00610875	0.0418835	0.0157707	-0.00395634	0.00779903	-0.29005	1.65317e-17	0.266566	2.33697e-77	0.267536	9.79491e-50
one carbon cycle; creatine synthesis	MARK-AGE	Guanidinoacetate (3-81s) in urine	area (a.u.)	0.0205257	0.0348757	0.0163562	8.42199e-25	0.0782465	0.0211841	0.0134625	0.123199	-0.00264595	0.10022	-0.309539	6.59778e-17	0.267916	9.7393e-67	0.258838	8.96584e-40
one carbon cycle; creatine synthesis	MARK-AGE	Guanidinoacetate (3-97s) in urine	area (a.u.)	-0.0138735	2.39065e-08	0.0175202	3.27145e-28	0.100376	0.00316998	-0.00603566	0.00752622	-0.00183318	0.260287	-0.294971	3.25188e-15	0.264517	8.67727e-65	0.255035	1.62976e-38
one-carbon metabolism; CV health	MARK-AGE	Homocysteine	µmol/l	0.00700249	0.00842158	0.0149138	4.97859e-24	0.111414	0.000684663	0.00260761	0.275101	-0.00370129	0.0126965	-0.279804	2.58764e-15	0.26655	6.48095e-77	0.265987	5.42873e-49
oxidative stress	MARK-AGE	3-Nitrotyrosine	pmol/mg	-0.00140748	0.759145	0.0154317	1.00819e-25	0.0884592	0.00507267	-0.000296307	0.942563	-0.00358854	0.015655	-0.289008	2.89719e-17	0.267573	3.8591e-77	0.268458	1.74638e-49
oxidative stress	MARK-AGE	Glutathione	µmol/l	5.21722e-05	0.51724	0.0153788	1.02046e-25	0.0871843	0.00557857	0.000124572	0.0847317	-0.00360452	0.014879	-0.287453	3.4709e-17	0.26659	3.435e-77	0.269184	3.38259e-50
oxidative stress	MARK-AGE	Glycine in urine	area (a.u.)	0.00341107	0.626838	0.0166842	2.82604e-25	0.0756192	0.0278798	0.00668094	0.290095	-0.00234916	0.146826	-0.314413	3.34735e-17	0.26766	1.68134e-66	0.261169	3.32697e-40
oxidative stress	MARK-AGE	NOx in plasma (the sum of nitrites and nitrates (NO2- + NO3-))	µmol/l	0.000595486	0.590558	0.0153872	1.24445e-25	0.0863449	0.00609139	-0.000643751	0.517739	-0.0035676	0.0161778	-0.290675	1.73268e-17	0.267707	1.72897e-77	0.267522	3.97104e-49
oxidative stress	MARK-AGE	Proteincarbonyls	nmol/mg	0.703653	2.93883e-05	0.0156515	1.07269e-26	0.0866799	0.00563294	0.536738	0.000384559	-0.00325102	0.0279212	-0.287333	3.07353e-17	0.264985	1.41683e-76	0.266215	2.19513e-49
oxygen transfer	MARK-AGE	Haemoglobin of frozen blood	g/l	0.756333	0.536783	-0.52215	0.622486	1.12198	0.359451	-0.50645	0.646836	-0.780023	0.414837	0.766251	0.487742	-0.705348	0.460892	-1.18995	0.281268
oxygen transfer	MARK-AGE	Meancorpuscularhemoglobin (MCH)		-0.00421218	0.327741	0.0151472	3.02185e-25	0.0703304	0.0237425	-0.00155146	0.688663	-0.0034996	0.0176521	-0.298221	1.00543e-18	0.265639	2.22648e-78	0.2606	1.90405e-48
oxygen transfer	MARK-AGE	Meancorpuscularvolume (MCV)		4.35317e-05	0.950125	0.0148937	1.212e-24	0.0723486	0.019901	-0.00033447	0.592964	-0.00365094	0.0128499	-0.297776	1.09483e-18	0.266031	1.25178e-78	0.261524	7.96879e-49
oxygen transfer	MARK-AGE	Hemoglobin	g/l	-0.00519311	0.296381	0.0152584	4.33311e-26	0.0707305	0.0270354	-0.00284962	0.523381	-0.00338134	0.0206478	-0.309583	2.72311e-19	0.272904	2.87557e-82	0.254259	1.71099e-46
preclinical marker	MARK-AGE	Alpha-2-macroglobulin	mg/dl	-4.23272e-05	0.934646	0.0157975	2.01586e-24	0.0761407	0.0225412	-0.000884676	0.0557968	-0.00332646	0.0315213	-0.298577	4.71262e-17	0.277067	4.21494e-77	0.268677	2.93544e-47
protein metabolism	MARK-AGE	Proteins in plasma	µg/µl	0.0103254	0.00139778	0.0155667	2.6511e-26	0.0858399	0.00626435	0.00687749	0.0177678	-0.00337136	0.0229762	-0.288389	2.86869e-17	0.265647	1.75287e-76	0.2665	2.80348e-49
protein metabolism	MARK-AGE	Proteins in serum, RIVM	g/l	-0.000484586	0.88776	0.0158504	1.66538e-25	0.0727164	0.025385	0.000425622	0.889927	-0.00340918	0.0260655	-0.305662	3.94761e-18	0.272427	9.14682e-76	0.2643	6.26403e-46
protein modification	MARK-AGE	S_log_p1_p6; N-glycosylation status of serum proteins	%	0.188531	0.0533016	0.0139221	9.07938e-18	0.0950524	0.00264451	0.101549	0.24694	-0.00422321	0.00837775	-0.277569	6.3705e-16	0.263516	6.13542e-75	0.266826	3.98464e-49
protein modification	MARK-AGE	S_p1_n_glycan; N-glycosylation status of serum proteins	%	0.00455196	0.377894	0.014855	4.67167e-22	0.0931209	0.00333478	0.000937182	0.840005	-0.00360955	0.0188721	-0.280635	3.83553e-16	0.264232	2.99117e-75	0.266667	5.06861e-49
protein modification	MARK-AGE	S_p2_n_glycan; N-glycosylation status of serum proteins	%	0.0586911	0.00420507	0.0140871	2.17226e-20	0.0911491	0.00379114	0.0400267	0.0298636	-0.00427628	0.00502126	-0.278728	3.51049e-16	0.262954	9.04421e-75	0.266701	3.84595e-49
protein modification	MARK-AGE	S_p3_n_glycan; N-glycosylation status of serum proteins	%	-0.0423896	2.34871e-05	0.013935	1.28755e-20	0.0776856	0.0138291	-0.0260801	0.00393224	-0.00418746	0.00528672	-0.288801	3.35387e-17	0.264366	9.37993e-76	0.261785	3.83161e-47
protein modification	MARK-AGE	S_p4_n_glycan; N-glycosylation status of serum proteins	%	-0.0252779	0.00999418	0.0148508	8.52439e-24	0.0812906	0.0102495	-0.0208097	0.0182751	-0.00382291	0.0102814	-0.289339	3.49477e-17	0.264979	5.41984e-76	0.264602	2.43642e-48
protein modification	MARK-AGE	S_p5_n_glycan; N-glycosylation status of serum proteins	%	0.00775637	0.0243956	0.014875	8.14227e-24	0.0840459	0.00782846	0.00596713	0.0540332	-0.00378575	0.0111091	-0.28664	6.14832e-17	0.26489	6.70387e-76	0.264812	2.30362e-48
protein modification	MARK-AGE	S_p6_n_glycan; N-glycosylation status of serum proteins	%	-0.0171775	0.00162564	0.0130766	6.78235e-16	0.0839407	0.00775591	-0.0125516	0.0103889	-0.00505426	0.0015781	-0.285415	6.95074e-17	0.2641	1.4389e-75	0.264797	1.88256e-48
protein modification	MARK-AGE	S_p7_n_glycan; N-glycosylation status of serum proteins	%	-0.000304733	0.975491	0.015257	3.22231e-25	0.0899561	0.00432709	0.00648327	0.466606	-0.00355426	0.0167677	-0.282043	1.60433e-16	0.264568	1.16491e-75	0.266815	4.22968e-49
protein modification	MARK-AGE	S_p8_n_glycan; N-glycosylation status of serum proteins	%	0.00824526	0.297157	0.0152302	3.85214e-25	0.0801846	0.0147231	0.0092435	0.193451	-0.00355751	0.0166307	-0.293437	1.14719e-16	0.265154	6.78531e-76	0.265603	1.21343e-48
protein modification	MARK-AGE	S_p9_n_glycan; N-glycosylation status of serum proteins	%	0.0576598	1.25783e-05	0.0140524	3.95351e-21	0.123013	0.000142461	0.0462443	9.6959e-05	-0.0043905	0.00339508	-0.254094	2.77174e-13	0.263824	1.27835e-75	0.263992	2.59293e-48
protein modification	MARK-AGE	U_p1_n_glycan; N-glycosylation status of urinary proteins	%	0.00202656	0.152596	0.0151219	9.88445e-25	0.0910782	0.0041178	0.00146839	0.247703	-0.00377564	0.0110328	-0.286479	8.21194e-17	0.266126	6.33702e-77	0.267722	1.10087e-49
protein modification	MARK-AGE	U_p2_n_glycan; N-glycosylation status of urinary proteins	%	-0.00749795	0.424186	0.0152713	2.62296e-25	0.0856531	0.0064799	-0.00397461	0.636584	-0.00367185	0.0132863	-0.2909	1.66542e-17	0.26636	4.86259e-77	0.267652	1.24852e-49
protein modification	MARK-AGE	U_p3_n_glycan; N-glycosylation status of urinary proteins	%	0.00120356	0.302927	0.0152749	2.52682e-25	0.088079	0.00532249	0.000961513	0.35869	-0.00367392	0.0132254	-0.288423	4.08694e-17	0.266131	6.6131e-77	0.26798	9.22445e-50
protein modification	MARK-AGE	U_p4_n_glycan; N-glycosylation status of urinary proteins	%	0.0119328	0.0487103	0.0152066	4.0248e-25	0.0864538	0.00595867	0.00978727	0.0715742	-0.0037223	0.0120466	-0.288741	2.83962e-17	0.265422	1.64974e-76	0.268582	5.52155e-50
protein modification	MARK-AGE	U_p5_n_glycan; N-glycosylation status of urinary proteins	%	0.00166871	0.736938	0.0152818	2.44601e-25	0.0842315	0.00746377	0.00169192	0.704	-0.00367277	0.013265	-0.291919	1.32032e-17	0.266361	4.87728e-77	0.267829	1.05399e-49
protein modification	MARK-AGE	U_p6_n_glycan; N-glycosylation status of urinary proteins	%	0.0342944	8.28492e-05	0.0152997	1.64117e-25	0.119779	0.000240387	0.0253553	0.00119379	-0.00357335	0.0158114	-0.26228	9.48551e-14	0.26401	7.76514e-76	0.267983	6.47071e-50
protein modification	MARK-AGE	U_p7_n_glycan; N-glycosylation status of urinary proteins	%	0.000892823	0.781209	0.0153027	2.39037e-25	0.0850248	0.00687728	0.000426558	0.882329	-0.00366127	0.0136497	-0.291252	1.52574e-17	0.266358	4.99679e-77	0.26781	1.07425e-49
protein modification	MARK-AGE	U_p8_n_glycan; N-glycosylation status of urinary proteins	%	-0.00581615	0.462279	0.0152802	2.45415e-25	0.0864802	0.00609139	-0.00234306	0.741219	-0.0036676	0.0133971	-0.290703	1.94787e-17	0.266376	4.79037e-77	0.267661	1.27979e-49
protein modification	MARK-AGE	U_p9_n_glycan; N-glycosylation status of urinary proteins	%	0.00946918	0.583237	0.0152779	2.5096e-25	0.0855459	0.00657172	0.00775703	0.616267	-0.00367543	0.013198	-0.290539	1.9307e-17	0.266209	6.42981e-77	0.268004	9.64204e-50
protein modification; advanced glycation end product	MARK-AGE	Carboxylmethyllysine	µg/ml	0.0103783	0.597473	0.0155944	2.82634e-26	0.0922973	0.00344892	0.0122258	0.488079	-0.00339608	0.0224405	-0.281131	2.33656e-16	0.264206	2.75633e-75	0.267615	1.94143e-49
protein modification; advanced glycation end product	MARK-AGE	Carboxylmethyllysine, norm	ratio	0.677349	0.62503	0.0156348	2.70512e-26	0.0930118	0.00326797	0.850155	0.494112	-0.00338087	0.0233551	-0.280554	3.02669e-16	0.264584	3.27739e-75	0.267359	3.166e-49
purine metabolism	MARK-AGE	Uric acid in plasma	mg/l	0.00210602	0.157086	0.0150686	2.3167e-24	0.109145	0.00204234	-0.00154085	0.252465	-0.00343668	0.0205025	-0.307581	1.52098e-16	0.26697	1.80389e-77	0.269588	1.33041e-49
pyrimidine metabolism	MARK-AGE	ArgPyrimidine	µg/ml	0.061821	0.00345001	0.0156531	1.54878e-26	0.0916457	0.00363344	0.0457191	0.0159795	-0.00328687	0.0270048	-0.280985	2.2561e-16	0.263702	3.95008e-75	0.266437	4.17242e-49
pyrimidine metabolism	MARK-AGE	ArgPyrimidine, normalized by total plasma proteins	ratio	4.25857	0.00404839	0.0156828	1.59443e-26	0.0924889	0.00339986	3.10144	0.0197	-0.00327809	0.0277518	-0.280281	3.03333e-16	0.264056	4.9609e-75	0.266206	6.72031e-49
selenium metabolism	MARK-AGE	SeAlbSeP (ppb; Plasma Selenium bound to Albumin or Selenoprotein P)	ppb	-0.00644827	5.84322e-16	0.0156967	2.97352e-27	0.0980825	0.00162081	-0.00489588	1.15428e-11	-0.00291209	0.0479356	-0.262897	1.08935e-14	0.253136	3.99391e-70	0.271112	2.17728e-51
selenium metabolism	MARK-AGE	SeGPX (ppb; Plasma Selenium bound to Glutathione Peroxidase)	ppb	-0.0116872	4.81991e-05	0.0154836	3.42282e-26	0.0939523	0.00275261	-0.00891435	0.000564578	-0.0033307	0.0243267	-0.277993	3.86588e-16	0.261986	9.36544e-75	0.268461	5.83992e-50
selenium metabolism	MARK-AGE	Selenium in plasma (ppb)	ppb	-0.00564379	8.27814e-16	0.0156359	4.70567e-27	0.10106	0.00117105	-0.00432536	9.23677e-12	-0.00299752	0.0416142	-0.261775	1.43674e-14	0.254456	7.25723e-71	0.270998	2.09717e-51
tissue revascularization, wound healing, and tissue repair	MARK-AGE	Fibrinogen	mg/ml	0.0469172	3.85984e-05	0.0137842	7.06993e-20	0.0724656	0.0216004	0.0256313	0.0124676	-0.00432784	0.0041297	-0.295072	5.69505e-18	0.265526	2.63016e-76	0.264743	1.31904e-48
TMAO; metabolite; amine oxid	MARK-AGE	Trimethylaminoxid in urine	area (a.u.)	-0.000543151	0.680848	0.0166113	1.74801e-25	0.0774803	0.0227708	-0.000175917	0.881953	-0.00252998	0.116531	-0.310415	5.86949e-17	0.268325	6.90844e-67	0.25951	6.01856e-40
transporter protein	MARK-AGE	Albumin in plasma	g/l	-0.00305474	0.554002	0.0152359	1.03408e-24	0.0843519	0.00766638	0.000544187	0.906431	-0.0035616	0.0170522	-0.289755	2.54899e-17	0.267278	2.29757e-77	0.266797	2.51287e-49
zinc metabolism	MARK-AGE	Zn in plasma (ppb)	ppb	-6.56586e-05	0.65628	0.0152789	2.23547e-25	0.0875842	0.00547346	-9.62754e-05	0.468277	-0.00362921	0.0143704	-0.28782	3.50977e-17	0.265451	2.09437e-76	0.2682	1.58914e-49
