# Supplementary material for: Self-rated health in individuals with and without disease is associated with multiple biomarkers representing multiple biological domains
Source: Sci Rep. 2021 Mar 17;11:6139. doi: 10.1038/s41598-021-85668-7 (PMC7969614; doi:10.1038/s41598-021-85668-7)
Supplement: Supplementary file 3 — Supplementary Information 3. [file 41598_2021_85668_MOESM3_ESM.xlsx]

## Sheet: Title page
SUPPLEMENTARY INFORMATION 3 Self-rated health in individuals with and without disease is associated with multiple biomarkers representing multiple biological domains L. Kananen1,2,3, L. Enroth1,2, J. Raitanen1,2, J. Jylhävä2,4, A. Bürkle5, M. Moreno-Villanueva5, J. Bernhardt 6, †O. Toussaint7, B. Grubeck-Loebenstein8, M. Malavolta9, A. Basso9, F. Piacenza9, S. Collino10, ES. Gonos11, E. Sikora12,…
1 Faculty of Social Sciences (Health Sciences), Tampere University, Tampere, Finland
2 Gerontology Research Center (GEREC), Finland
3 Faculty of Medicine and Health Technology (MET), Tampere University, Tampere, Finland
4 Department of Medical Epidemiology and Biostatistics, Karolinska Institutet, Stockholm, Sweden
5 Molecular Toxicology Group, University of Konstanz, Germany
6 BioTeSys GmbH, 73728 Esslingen, Germany
7 deceased; University of Namur, Research Unit on Cellular Biology, Rue de Bruxelles, 61, Namur B-5000, Belgium
8 Research Institute for Biomedical Aging Research, University of Innsbruck, Rennweg, 10, 6020 Innsbruck, Austria
9 Advanced Technology Center for Aging Research, Scientific Technological Area, IRCCS INRCA, Ancona, Italy
10 Nestlé Research, Nestlé Institute of Health Sciences, EPFL Innovation Park 1015 Lausanne, Switzerland
11 National Hellenic Research Foundation, Institute of Biology, Medicinal Chemistry and Biotechnology, Athens, Greece
12 Laboratory of the Molecular Bases of Ageing, Nencki Institute of Experimental Biology, Polish Academy of Sciences, 3 Pasteur street, 02-093 Warsaw, Poland
13 Carol Davila University of Medicine and Pharmacy, Bucharest, Romania
14 National Institute for Public Health and the Environment (RIVM), Centre for Health Protection, P.O. Box 1, 3720 BA Bilthoven, The Netherlands
15 Straticell, Science Park Crealys, Rue Jean Sonet 10, 5032 Les Isnes, Belgique
16 Institute of Nutritional Sciences (140), University of Hohenheim, 70593 Stuttgart, Germany
17 Department of Molecular Toxicology, German Institute of Human Nutrition Potsdam-Rehbruecke (DIfE), Nuthetal, Germany
18 Department of Nutritional Toxicology, Friedrich Schiller University Jena, Dornburger Str. 24, 07743 Jena
19 Institute of Nutritional Medicine (180), University of Hohenheim, 70593 Stuttgart, Germany
20 Department of Cardiothoracic Surgery, University Hospital Halle, Ernst-Grube Str. 40, D-06120 Halle (Saale), Germany
21 DIMES- Department of Experimental, Diagnostic and Specialty Medicine; CIG-Interdepartmental Center “L.Galvani”, ALMA MATER STUDIORUM, University of Bologna, 40126 Bologna, Italy
22 Department of Applied Mathematics of the Institute of ITMM, National Research Lobachevsky State University of Nizhny Novgorod, Russian Federation
23 Section of Molecular Epidemiology, Leiden University Medical Centre, Leiden, The Netherlands
24 Unilever Science and Technology, Beauty and Personal Care, Sharnbrook, United Kingdom
25 Center for Inflammation Research, VIB, Ghent, Belgium
26 Department of Biomedical Molecular Biology, Ghent University, Ghent, Belgium
27 National Institute for Health and Welfare, Finland
28 Department of Clinical Immunology, Rigshospitalet, University hospital of Copenhagen, Denmark
29 Department of Public Health, University of Copenhagen, Denmark
30 National Research Centre for the working environment, Copenhagen, Denmark
31 Center for Healthy Aging, University of Copenhagen, Denmark

## Sheet: model i
SUPPLEMENTARY INFORMATION 3: Table 1. Results from linear regression analysis in subsamples without diseases (MARK-AGE n=1,657, CAMB n=2,499, Health 2000 n=2,574).
	Model i) Self-rated health (SRH) associated with a biomarker, adjusted for age and gender
DATA SET (subsample without diseases)	Biomarker	β	p	Notes	Unit	missing cells in a variable (biomarker)	BIOMARKER domain
Health 2000	25-HydroxyVitaminD	-0.00668152	3.35422e-11	Serum, 125I RIA, DiaSorin, Stillwater Minnesota USA	nmol/l	155	nutrition
MARK-AGE	25-HydroxyVitaminD	-0.00420578	4.25782e-07	25-Hydroxy-Vitamin-D concentration in plasma, ELISA	nmol/l	70	nutrition
MARK-AGE	3-Nitrotyrosine	-1.07403	0.252056	Plasma, protein-bound 3-Nitrotyrosine, ELISA	pmol/mg	7	oxidative stress
MARK-AGE	8-isoprostane in plasma	-0.000563641	0.765814	Plasma 8-isoprostane (product of lipid oxidation), AutoDELFIA time-ressolved fluorescence immunoassay	mM/L	68	lipid oxidation product; oxidative stress
MARK-AGE	8-isoprostane, direct, in urine	-0.00220064	0.807794	Urine, 8-isoprostane (direct) (8-isoprostane - directly labelled - fluorescent tracer), AutoDELFIA time-ressolved fluorescence immunoassay	mM/L/mM creatinine	67	lipid oxidation product; oxidative stress
MARK-AGE	8-isoprostane, in urine	-0.00304262	0.707978	Urine, 8-isoprostane (8-isoprostane - protein - fluorescent tracer), AutoDELFIA time-ressolved fluorescence immunoassay	mM/L/mM creatinine	67	lipid oxidation product; oxidative stress
MARK-AGE	8-isoprostanemetabolite, in urine	0.0150476	0.0194214	Urinary 8-isoprostane metabolite 2,3-Dinor, AutoDELFIA time-ressolved fluorescence immunoassay	mM/L/mM creatinine	68	lipid oxidation product; oxidative stress
Health 2000	Adiponectin	4.47062e-06	0.22743	Plasma Adiponectin, ELISA (R&D)	µg/ml	138	glucose and lipid metabolism
MARK-AGE	Adiponectin	-0.00636006	0.0419833	Serum adiponectin, µg/ml, AutoDELFIA time-ressolved fluorescence immunoassay	µg/ml	67	glucose and lipid metabolism
MARK-AGE	Alanine in urine	0.0592136	0.0834483	Urinary, relative Alanine concentration, NMR	area (a.u.)	302	aminoacid metabolism
MARK-AGE	Alanineaminotransferase	0.00209226	0.313645	Plasma, Alanine aminotransferase relative activity, Beckman LX-20	U/l	68	aminoacid metabolism
MARK-AGE	Albumin in plasma	-0.00513453	0.433998	Plasma Albumin concentration, Beckman LX-20	g/l	68	transporter protein
Health 2000	Albumin in urine	0.000480381	0.18848	Urinary, U-Alb-Mi; Immunoturbidimetric, Abbott Laboratories, Abbott Park, IL, USA	mg/l	103	transporter protein in blood; renal function
MARK-AGE	Alpha-2-macroglobulin	0.304731	0.785834	alpha2 macroglobulin concentration, Beckman LX-20	mg/dl	3	preclinical marker
MARK-AGE	Alpha-carotene	-0.330394	0.00348095	Plasma carotenoid alpha-carotene, HPLC	µmol/l	67	nutrition
MARK-AGE	Antinuclearautoantibodies	-0.938071	0.414662	Serum, Anti-nuclear auto antibodies, ratio + cut-off, ELISA	ratio + cut-off	26	immune system
Health 2000	Apolipoprotein-A1	-0.14806	0.0151414	Serum, APO A-1 immunoturbidimetric assay, Orion Diagnostica, Espoo, Finland, laite AU400, Olympus	g/l	13	lipid metabolism
Health 2000	Apolipoprotein-B	0.210207	0.000528823	Serum, APO B immunoturbidimetric assay, Orion Diagnostica, Espoo Finland, laite AU400, Olympus	g/l	13	lipid metabolism
MARK-AGE	ArgPyrimidine	0.823158	0.490484	Plasma, pe_6bab, Arg-Pyrimidine, immunological detection	µg/ml	1	pyrimidine metabolism
MARK-AGE	ArgPyrimidine, normalized by total plasma proteins	-0.637131	0.593613	Plasma, 6bab norm, Arginine-Pyrimidine normalized by total plasma protein, Relative amounts, immunological detection	ratio	1	pyrimidine metabolism
MARK-AGE	Ascorbic acid	0.0106046	0.0627052	Plasma vitamin C (ascorbic acid), mg/l, HPLC	mg/l	67	nutrition
MARK-AGE	Beta-carotene	-0.22595	3.19354e-07	Plasma carotenoid beta-carotene, µmol/l, HPLC	µmol/l	67	nutrition
MARK-AGE	Beta-cryptoxanthin	-0.278271	0.00029912	Plasma carotenoid beta-cryptoxanthine, µmol/l, HPLC	µmol/l	67	nutrition
MARK-AGE	Beta-hydroxyisovalerate in urine	0.850418	0.466754	Beta-hydroxyisovalerate in urine, NMR	area (a.u.)	1	metabolite
Health 2000	Calcium	0.543731	0.0154484	Serum, Photometric, arsenazo III, Abbott Laboratories, Abbott Park, IL, USA, Analayzer: Architect ci8200, Abbott Laboratories, Abbott Park, IL	mmol/l	117	assessment of calcium status
MARK-AGE	Carboxylmethyllysine	0.376088	0.756213	Plasma, immunological AGE-detection followed by slot plot methodology and the use of two anti-AGE-antibodies	µg/ml	2	protein modification; advanced glycation end product
MARK-AGE	Carboxylmethyllysine, norm	-1.10322	0.359934	Plasma, Carboxylmethyllysine in plasma normalized by total plasma proteins	ratio	1	protein modification; advanced glycation end product
MARK-AGE	Cell-free DNA	1.01797	0.37526	Serum, fluorometric measurement	µg/ml	6	marker of tissue damage
MARK-AGE	Ceruloplasmin in serum	-1.03279	0.380871	Serum Ceruloplasmin concentration, mg/dl	mg/dl	3	copper and iron metabolism
CAMB	Cholesterol, total	0.0095215	0.484805	Serum S-cholesterol (mmol/L), COBAS Mira Plus, using ABX Pentra	mmol/L	22	lipid metabolism
Health 2000	Cholesterol, total	0.0176321	0.265361	Olympus, AU400, Germany	mmol/l	13	lipid metabolism
MARK-AGE	Cholesterol, total	-0.0144543	0.495815	Total cholesterol concentration in serum, mmol/l, Beckman LX-20	mmol/l	146	lipid metabolism
MARK-AGE	Cholesterol, total, NMR	0.000174536	0.729415	Serum, Total cholesterol concentration, NMR	mg/dL	198	lipid metabolism
MARK-AGE	Clusterin (ApoJClu; Apolipoprotein J/Clusterin in serum)	0.00285848	0.00674384	Serum, Apolipoprotein J/Clusterin, ELISA	µg/ml	64	lipid metabolism
MARK-AGE	Copper to Zinc Ratio in plasma	0.049837	0.374673	Plasma Copper to Zinc Ratio, ICP-MS	ratio	67	Copper and zinc metabolism
Health 2000	Cotinine	0.000338914	2.5471e-07	Serum, Liquid-phase radioimmunoassay, Nicotine Metabolite DOUBLE ANTIBODY kit, Clinigamma 1272-802 analyzer	µg/l	13	smoking exposure
Health 2000	Creatinine	-0.00566011	0.00102281	Plasma, Enzymatic, Abbott Laboratories, Abbott Park, IL, USA	µmol/l	117	byproduct of muscle metabolism; renal health
MARK-AGE	Creatinine	-0.00591564	0.000524501	Plasma Creatinine concentration	µmol/l	68	byproduct of muscle metabolism; renal health
Health 2000	Creatinine in urine	-0.00110404	0.726844	Urea, Enzymatic, Abbott Laboratories, Abbott Park, IL, USA	mmol/l	103	byproduct of muscle metabolism; renal health
MARK-AGE	Creatinine in urine	0.00267364	0.459365	Creatine in urine, Horiba ABX Pentra 400 Clinical Chemistry analyser	mM/L	67	byproduct of muscle metabolism; renal health
MARK-AGE	Creatinine in urine, NMR	-0.983059	0.40275	Urine relative Creatinine concentration, NMR	area (a.u.)	1	byproduct of muscle metabolism; renal health
CAMB	CRP	0.0194755	3.50766e-08	EDTA-plasma HS-CRP (mg/l), Roche Modul-P, Tina-quant CRPHS	mg/l	33	immune system
Health 2000	CRP	0.0124526	0.0166458	Serum, Immunoturbidimetric, Orion Diagnostica, Espoo, Finland, Analyzer: Optima 909, Thermo Electron, Vantaa, Finland	mg/l	110	immune system
MARK-AGE	CRP	0.0322851	5.21549e-06	CRP, Plasma C-reactive protein concentration	mg/l	9	immune system
MARK-AGE	Cu (ppb) in plasma	1.49385e-05	0.877526	Plasma Copper, ICP-MS	ppb	67	Copper metabolism
MARK-AGE	CuCp (ppb; Cu bound to a Ceruplasmin protein)	-0.035555	0.977342	Plasma Copper eluting with retention time of Ceruloplasmin (absolute value in ppb), HPLC-ICP-MS	ppb	1	Copper metabolism
MARK-AGE	CunotCp (ppb; Cu not bound to a Ceruplasmin protein)	1.92309	0.125155	Plasma Copper eluting with other retention time of Ceruloplasmin (absolute value in ppb), HPLC-ICP-MS	ppb	1	Copper metabolism
MARK-AGE	Cysteine in plasma	-0.000373331	0.571738	Plasma cysteine, HPLC	µmol/l	65	amino acid metabolism
MARK-AGE	Cytomegalovirusantibodies	0.76102	0.335619	Serum, Cytomegalovirus antibody concentration, ELISA	U/l	21	immune system
MARK-AGE	Dehydroepiandrosteronesulfate	0.014435	0.150321	Plasma dehydroepiandrosteron sulfate concentration, DHEAS, Beckman Access	µg/dl	68	endocrine functions; HPA-axis
MARK-AGE	E vitamin, Alpha-tocopherol	-0.00282583	0.282296	Plasma alpha-tocopherol (vitamin E), HPLC	µmol/l	67	nutrition
MARK-AGE	E vitamin, Gamma-tocopherol	0.0807961	0.00183725	Plasma gamma-tocopherol, HPLC	µmol/l	67	nutrition; form of vitamin E
MARK-AGE	Fe (ppb) in plasma	-1.91988e-05	0.510229	Plasma Iron, ICP-MS	ppb	67	iron metabolism
MARK-AGE	Fe in serum	-0.119403	0.845894	Serum Fe concentration, Beckman LX-20	µmol/l	15	iron metabolism
MARK-AGE	FeAlb (ppb; Iron bound to Albumin)	0.154398	0.898917	Plasma Iron eluting with retention time of Albumin (absolute value in ppb)	ppb	1	iron metabolis
Health 2000	Ferritin	0.000523491	0.00681546	Serum, Chemiluminescent microparticle immunoassay CMIA, Abbott, Architect i2000	ng/ml	137	iron metabolism
MARK-AGE	Ferritin	-0.0621902	0.938127	Serum Ferritin concentration, ng/ml, Beckman Access	ng/ml	5	iron metabolism
MARK-AGE	Fe-saturation of transferrin	2.02949	0.0645733	Serum; Fe saturation of transferrin in percent, FeSat (%)= 3.98 * serum Fe/serum transferrin, Beckman LX-20	%	3	iron metabolism
MARK-AGE	FeTransf (ppb; Iron bound to Transferrin)	1.97362	0.114131	Plasma Iron eluting with retention time of Transferrin (absolute value in ppb), Raw data	ppb	1	iron metabolism
MARK-AGE	Fibrinogen	0.0230643	0.12474	Plasma Fibrinogen concentration, Beckman LX-20	mg/ml	68	tissue revascularization, wound healing, and tissue repair
Health 2000	Gammaglutamyltransferase	0.002137	3.74385e-07	Serum, Optima 909, Thermo Electron	U/l	13	nutrition (alcohol problem); liver function
MARK-AGE	Gammaglutamyltransferase	0.000644	0.393634	Gamma glutamyl transferase relative activity U/l, serum	U/l	10	nutrition (alcohol problem); liver function
CAMB	Glucose	0.0235192	0.037919	EDTA-blood Glucose (mmol/L), HemoCue® Glucose 201.	mmol/L	13	glucose metabolism
Health 2000	Glucose	0.0556221	0.0444936	Serum, Olympus, AU400, Germany	mmol/l	13	glucose metabolism
MARK-AGE	Glucose	0.065994	0.00692353	Serum glucose concentration, Beckman LX-20	mmol/l	9	glucose metabolism
MARK-AGE	Glutathione	0.000133237	0.203321	Blood total glutathione (reduced + oxidized), HPLC	µmol/l	65	oxidative stress
MARK-AGE	Glycine in urine	1.25413	0.286128	Urinary, relative Glycine concentration, NMR	area (a.u.)	1	oxidative stress
MARK-AGE	Guanidinoacetate (3-81s) in urine	-0.910001	0.437241	Urinary, relative Guanidinoacetate concentration, NMR	area (a.u.)	1	one carbon cycle; creatine synthesis
MARK-AGE	Guanidinoacetate (3-97s) in urine	-0.00984205	0.99326	Urinary, relative Guanidinoacetate concentration, NMR	area (a.u.)	1	one carbon cycle; creatine synthesis
MARK-AGE	Haemoglobin of frozen blood	-0.966091	0.396213	Haemoglobin of frozen blood concentration, Beckman LX-20	g/l	39	oxygen transfer
CAMB	HaemoglobinA1C	0.140237	5.9789e-06	EDTA-blood B-HBA1C (%), Waters 625 LC system	%	21	glucose metabolism
Health 2000	HaemoglobinA1C	0.0851012	0.0564337	Blood, photometric azide metahemoglobin method	%	52	glucose metabolism
MARK-AGE	HaemoglobinA1C	0.025125	0.546285	Glycosylated haemoglobin, A1C, (%) blood, Beckman LX-20	%	18	glucose metabolism
CAMB	HDL:Total cholesterol, ratio	-0.0123456	8.36156e-09	HDL:total cholesterol, %	%	22	lipid metabolism
Health 2000	HDL:Total cholesterol, ratio	-0.00850877	0.000332395	Serum, Olympus, AU400, Germany	RATIO	13	lipid metabolism
MARK-AGE	HDL:Total cholesterol, ratio	-1.02612	0.000376088	HDL:Total cholesterol, ratio	%	146	lipid metabolism
MARK-AGE	HDL1 (large particles) Cholesterol	0.202231	0.838034	NMR; Serum concentration of cholesterol in large HDL particles	mg/dL	1	lipid metabolism
MARK-AGE	HDL1 (large particles) Triglycerides	-0.0688834	0.929439	NMR; Serum concentration of triglycerides in large HDL particles	mg/dL	1	lipid metabolism
MARK-AGE	HDL2 (small particles) Cholesterol	-1.35714	0.235697	NMR; Serum concentration of cholesterol in small HDL particles	mg/dL	1	lipid metabolism
MARK-AGE	HDL2 (small particles) Triglycerides	-0.430619	0.620258	NMR; Serum concentration of triglycerides in small HDL particles	mg/dL	1	lipid metabolism
CAMB	HDLCholesterol	-0.242429	1.65521e-09	Serum HDL (mmol/L) , COBAS Mira Plus, using ABX Pentra	mmol/L	22	lipid metabolism
Health 2000	HDLCholesterol	-0.164875	0.000565529	Serum, Olympus, AU400, Germany	mmol/l	13	lipid metabolism
MARK-AGE	HDLCholesterol	-0.231119	2.56378e-05	Serum High density lipoproteins cholesterol concentration, mmol/l, Beckman LX-20	mmol/l	146	lipid metabolism
MARK-AGE	HDLCholesterol, NMR	0.859072	0.449836	NMR; Serum concentration of cholesterol in HDL particles	mg/dL	1	lipid metabolism
MARK-AGE	HDLTriglycerides	1.01867	0.22	NMR; Serum concentration of triglycerides in HDL particles	mg/dL	1	lipid metabolism
MARK-AGE	Hematocrit (vol% of red blood cells in blood)	0.00117241	0.464045	(vol%) of red blood cells in blood	%	67	immune system
CAMB	Hemoglobin	0.0308629	0.208201	EDTA-blood Hemoglobin (mmol/L), HemoCue® Hb 201	mmol/L; Conversion factor 0.6206	10	oxygen transfer
Health 2000	Hemoglobin	-0.000602855	0.671807	Blood, photometric azide metahemoglobin method	g/l	52	oxygen transfer
MARK-AGE	Hemoglobin	0.005998	0.472257	Blood	g/l	43	oxygen transfer
MARK-AGE	Hippurate in urine	1.90149	0.104697	Urinary, relative Hipurate concentration, NMR	area (a.u.)	1	nutrition
Health 2000	Homocysteine	0.0101085	0.0187308	Plasma, Homocysteine FPIA reagent, Abbott, laite IMX, Abbott	µmol/l	155	one-carbon metabolism; CV health
MARK-AGE	Homocysteine	-0.00158326	0.654209	Plasma Homocysteine Concentration, Beckman LX-20	µmol/l	68	one-carbon metabolism; CV health
CAMB	IFN-gamma	0.00377289	0.509271	Plasma IFN-gamma (pg/ml), electro-chemiluminescence multiplex system on a Sector 2400 Imager	pg/ml	271	immune system
CAMB	IL10	-0.000255397	0.454721	Plasma IL10 (pg/ml), electro-chemiluminescence multiplex system on a Sector 2400 Imager	pg/ml	145	immune system
CAMB	IL18	6.8271e-05	0.208858	Plasma IL18 (pg/ml), electro-chemiluminescence multiplex system on a Sector 2400 Imager	pg/ml	34	immune system
CAMB	IL6	0.000936274	0.530267	Plasma IL6 (pg/ml), electro-chemiluminescence singleplex on a Sector 2400 Imager	pg/ml	51	immune system
MARK-AGE	ImmunoglobulinA	0.460944	0.636733	Serum Immunoglobulin A concentration; Beckman LX-20	g/l	10	immune system
MARK-AGE	ImmunoglobulinE	-0.0017584	0.998781	Serum Immunoglobulin E concentration ; Beckman LX-20	IU/ml	3	immune system
MARK-AGE	ImmunoglobulinG	0.58346	0.485345	Serum Immunoglobulin G concentration; Beckman LX-20	g/l	6	immune system
MARK-AGE	ImmunoglobulinM	0.270258	0.529728	Serum Immunoglobulin M concentration; Beckman LX-20	g/l	17	immune system
Health 2000	Insulin	0.00941243	0.000255556	Serum, Insulin MEIA reagent, Abbott, laite IMX, Abbott	mU/l	87	glucose metabolism
MARK-AGE	Insulin	0.0265268	5.47792e-08	Insulin concentration in plasma	µIU/ml	68	glucose metabolism
MARK-AGE	LDL1 (large particles) Cholesterol	0.616996	0.44895	NMR, Serum concentration of cholesterol in large LDL particles	mg/dL	1	lipid metabolism
MARK-AGE	LDL1 (large particles) Triglycerides	0.626442	0.450775	NMR, Serum concentration of triglycerides in large LDL particles	mg/dL	1	lipid metabolism
MARK-AGE	LDL2 (small particles) Cholesterol	-1.02149	0.37011	NMR, Serum concentration of cholesterol in small LDL particles	mg/dL	1	lipid metabolism
MARK-AGE	LDL2 (small particles) Triglycerides	1.06028	0.241832	NMR, Serum concentration of triglycerides in small LDL particles	mg/dL	1	lipid metabolism
CAMB	LDLCholesterol	0.0406962	0.0223266	Serum LDL (mmol/L), COBAS Mira Plus, using ABX Pentra	mmol/L	22	lipid metabolism
Health 2000	LDLCholesterol	0.0149368	0.369582	Serum, Olympus, AU400, Germany	mmol/l	25	lipid metabolism
MARK-AGE	LDLCholesterol	0.000259442	0.991496	Low density lipoproteins cholesterol, serum, mmol/l, Beckman LX-20	mmol/l	146	lipid metabolism
MARK-AGE	LDLCholesterol, NMR	-0.0283049	0.980101	NMR, Serum concentration of cholesterol in LDL particles	mg/dL	1	lipid metabolism
MARK-AGE	LDLoxprotein (nmol Malondialdehyde/mg of LDL protein)	1.11823	0.323108	LDLox - mean from replicate -1 and 2; nmol MDA/mg of LDL protein	mg/dL	8	lipid metabolism; oxidative stress; MDA results from lipid peroxidation of polyunsaturated fatty acids
MARK-AGE	LDLoxserum (nmol Malondialdehyde/mg of serum)	-0.878854	0.440692	LDLox - mean from replicate -1 and 2; nmol MDA/mg of serum	mg/dL	10	lipid metabolism
MARK-AGE	LDLTriglycerides	-0.0913999	0.936348	Serum concentration of triglycerides in LDL particles, NMR	mg/dL	1	lipid metabolism
Health 2000	Leptin	5.84419e-06	3.02926e-05	Serum, ELISA (R&D)	pg/l	138	endocrine function
MARK-AGE	Lutein	-0.462783	0.000135244	Plasma carotenoid lutein, HPLC	µmol/l	67	nutrition
MARK-AGE	Lycopene in plasma	-0.0388428	0.438639	Plasma carotenoid lycopene, HPLC	µmol/l	67	nutrition
MARK-AGE	Malondialdehyde (MDA)	-0.00873838	0.928686	Plasma malondialdehyde (marker for lipid peroxidation), HPLC	µmol/l	67	lipid metabolism; MDA results from lipid peroxidation of polyunsaturated fatty acids; oxidative stress
MARK-AGE	Meancorpuscularhemoglobin (MCH)	-0.00248877	0.655004	average mass of hemoglobin per red blood cell in a sample of blood		36	oxygen transfer
MARK-AGE	Meancorpuscularvolume (MCV)	-0.00126863	0.194504	The mean corpuscular volume, or mean cell volume (MCV), is a measure of the average volume of a red blood corpuscle (or red blood cell).		37	oxygen transfer
MARK-AGE	MeaslesIgGantibodies	1.49778	0.210537	IgG antibodies specific for Measles, ELISA	mIU/ml	1	immune system
Health 2000	Natrium in urine	0.00019546	0.59036	Urinary, Ion-selective electrode diluted, Indirect, Abbott Laboratories, Abbott Park, IL, USA	mmol/l	103	assessment of natrium and water intake status; renal function
MARK-AGE	Normed concentration of vitamin C	-1.62677	0.108841	normed concentration of Vitamin C, BMC, HPLC	pmol/µg DNA	2	nutrition
MARK-AGE	NOx in plasma (the sum of nitrites and nitrates (NO2- + NO3-))	-0.001382	0.37519	Total plasma stable metabolic pathway products of NO, [NOx, the sum of nitrites and nitrates (NO2- + NO3-)] -mean from replicate -1 and 2	µmol/l	72	oxidative stress
MARK-AGE	Phenylacetylglutamine in urine	1.96648	0.0924729	relative Phenylacetylglutamine concentration, urine, NMR	area (a.u.)	1	metabolite
Health 2000	Potassium in urine	-0.000680549	0.145851	Urinary, Ion-selective electrode diluted, Indirect, Abbott Laboratories, Abbott Park, IL, USA; Analyzer: Architect ci8200, Abbott Laboratories, Abbott Park, IL	mmol/l	103	assessment of kalium intake status; renal function
MARK-AGE	Proteincarbonyls	0.739628	0.00232238	protein carbonyls i.e. oxidized plasma total protein, ELISA	nmol/mg	67	oxidative stress
MARK-AGE	Proteins in plasma	0.00607157	0.140556	plasma, total protein concentration, Bradford	µg/µl	69	protein metabolism
MARK-AGE	Proteins in serum, RIVM	1.19451	0.299854	Serum protein concentration, Beckman LX-20	g/l	17	protein metabolism
MARK-AGE	Retinol in serum	-0.170711	0.00062071	plasma retinol (vitamin A), HPLC	µmol/l	67	nutrition
Health 2000	Rheumatoid factor, RF	0.000892077	0.163651	Serum, Immunoturbidimetric, Thermo Clinical Labsystems, Espoo, Finland	IU/ml	110	immune system
MARK-AGE	S_log_p1_p6; N-glycosylation status of serum proteins	0.750453	0.524859	N-glycosylation status of serum proteins: log peak 1/ peak 6, DSA-FACE	%	2	protein modification
MARK-AGE	S_p1_n_glycan; N-glycosylation status of serum proteins	1.22087	0.289621	N-glycosylation status of serum proteins: relative amount of peak 1 N-glycan on total serum proteins, DSA-FACE	%	1	protein modification
MARK-AGE	S_p2_n_glycan; N-glycosylation status of serum proteins	1.82183	0.118982	N-glycosylation status of serum proteins: relative amount of peak 2 N-glycan on total serum proteins, DSA-FACE	%	2	protein modification
MARK-AGE	S_p3_n_glycan; N-glycosylation status of serum proteins	0.322389	0.778023	N-glycosylation status of serum proteins: relative amount of peak 3 N-glycan on total serum proteins, DSA-FACE	%	1	protein modification
MARK-AGE	S_p4_n_glycan; N-glycosylation status of serum proteins	2.11785	0.0746204	N-glycosylation status of serum proteins: relative amount of peak 4 N-glycan on total serum proteins, DSA-FACE	%	1	protein modification
MARK-AGE	S_p5_n_glycan; N-glycosylation status of serum proteins	1.19134	0.298134	N-glycosylation status of serum proteins: relative amount of peak 5 N-glycan on total serum proteins, DSA-FACE	%	1	protein modification
MARK-AGE	S_p6_n_glycan; N-glycosylation status of serum proteins	2.07027	0.0678383	N-glycosylation status of serum proteins: relative amount of peak 6 N-glycan on total serum proteins, DSA-FACE	%	1	protein modification
MARK-AGE	S_p7_n_glycan; N-glycosylation status of serum proteins	1.10493	0.334502	N-glycosylation status of serum proteins: relative amount of peak 7 N-glycan on total serum proteins, DSA-FACE	%	2	protein modification
MARK-AGE	S_p8_n_glycan; N-glycosylation status of serum proteins	2.34817	0.0378696	N-glycosylation status of serum proteins: relative amount of peak 8 N-glycan on total serum proteins, DSA-FACE	%	2	protein modification
MARK-AGE	S_p9_n_glycan; N-glycosylation status of serum proteins	0.187022	0.8684	N-glycosylation status of serum proteins: relative amount of peak 9 N-glycan on total serum proteins, DSA-FACE	%	1	protein modification
MARK-AGE	SeAlbSeP (ppb; Plasma Selenium bound to Albumin or Selenoprotein P)	-0.00772087	3.5803e-13	Plasma Selenium eluting with retention time of Albumin or Selenoprotein P (absolute value in ppb), HPLC-ICP-MS	ppb	69	selenium metabolism
MARK-AGE	SeGPX (ppb; Plasma Selenium bound to Glutathione Peroxidase)	-0.0177912	2.74939e-06	Plasma Selenium eluting with retention time of Glutathione Peroxidase (absolute value in ppb), HPLC-ICP-MS	ppb	69	selenium metabolism
MARK-AGE	Selenium in plasma (ppb)	-0.0070222	7.848e-14	Plasma Selenium, ICP-MS	ppb	67	selenium metabolism
MARK-AGE	Serotonin	-0.816311	0.471132	Serotonin concentration, serum, ELISA	ng/ml	8	hormone, neurotransmitter
MARK-AGE	TetanusIgGantibodies	-0.0169561	0.98821	IgG antibodies specific for Tetanus toxoid, ELISA	IU/ml	5	immune system
MARK-AGE	Threonine Lactate ratio in urine	-1.90828	0.106387	Urinary, Threonine Lactate ratio, NMR	area (a.u.)	1	aminoacid metabolism
MARK-AGE	Thyreoglobulinautoantibodies	-9.65713e-05	0.445508	Beckman Access	IU/ml	68	immune system
Health 2000	Thyreotropin, TSH	0.00590938	0.495711	Plasma, Chemiluminescent Microparticle Immuno Assay, Abbott Laboratories, Abbott Park, IL, USA	mU/l	117	endocrine function
CAMB	TNF-alpha	0.00150824	0.457986	Plasma TNF-alpha (pg/ml), electro-chemiluminescence multiplex system on a Sector 2400 Imager	pg/ml	35	immune system
MARK-AGE	Transferrin in serum	1.10432	0.337051	Serum transferrin concentration, Beckman LX-20	g/l	19	iron metabolism
CAMB	Triglycerides	0.0633125	1.47773e-05	Serum Triglyceride (mmol/L), COBAS Mira Plus, using ABX Pentra	mmol/L	23	lipid metabolism
Health 2000	Triglycerides	0.0782949	1.49571e-05	Serum, Olympus, AU400, Germany	mmol/l	13	lipid metabolism
MARK-AGE	Triglycerides	0.00154705	7.07335e-06	Total triglycerides concentration in serum, NMR	mg/dL	198	lipid metabolism
MARK-AGE	Trigonelline in urine	-0.971263	0.404781	Urinary, relative Trigonelline concentration, NMR	area (a.u.)	1	nutrition
MARK-AGE	Trimethylaminoxid in urine	-0.656562	0.576206	Urinary, relative Trimethylaminoxid concentration, NMR	area (a.u.)	1	TMAO; metabolite; amine oxid
MARK-AGE	U_p1_n_glycan; N-glycosylation status of urinary proteins	0.00105939	0.570262	N-glycosylation status of urinary proteins: relative amount of peak 1 N-glycan on total urinary proteins, DSA-FACE	%	66	protein modification
MARK-AGE	U_p2_n_glycan; N-glycosylation status of urinary proteins	-0.00573207	0.613093	N-glycosylation status of urinary proteins: relative amount of peak 2 N-glycan on total urinary proteins, DSA-FACE	%	66	protein modification
MARK-AGE	U_p3_n_glycan; N-glycosylation status of urinary proteins	0.000698384	0.645007	N-glycosylation status of urinary proteins: relative amount of peak 3 N-glycan on total urinary proteins, DSA-FACE	%	66	protein modification
MARK-AGE	U_p4_n_glycan; N-glycosylation status of urinary proteins	0.00719806	0.3592	N-glycosylation status of urinary proteins: relative amount of peak 4 N-glycan on total urinary proteins, DSA-FACE	%	66	protein modification
MARK-AGE	U_p5_n_glycan; N-glycosylation status of urinary proteins	-0.00387772	0.546881	N-glycosylation status of urinary proteins: relative amount of peak 5 N-glycan on total urinary proteins, DSA-FACE	%	66	protein modification
MARK-AGE	U_p6_n_glycan; N-glycosylation status of urinary proteins	0.0217102	0.0506666	N-glycosylation status of urinary proteins: relative amount of peak 6 N-glycan on total urinary proteins, DSA-FACE	%	66	protein modification
MARK-AGE	U_p7_n_glycan; N-glycosylation status of urinary proteins	-0.00127893	0.758285	N-glycosylation status of urinary proteins: relative amount of peak 7 N-glycan on total urinary proteins, DSA-FACE	%	66	protein modification
MARK-AGE	U_p8_n_glycan; N-glycosylation status of urinary proteins	-0.000107294	0.99147	N-glycosylation status of urinary proteins: relative amount of peak 8 N-glycan on total urinary proteins, DSA-FACE	%	66	protein modification
MARK-AGE	U_p9_n_glycan; N-glycosylation status of urinary proteins	0.00553071	0.823331	N-glycosylation status of urinary proteins: relative amount of peak 9 N-glycan on total urinary proteins, DSA-FACE	%	66	protein modification
Health 2000	Urate	0.000427974	0.127082	Serum, Optima 909, Thermo Electron	µmol/l	13	purine metabolism; the anionic form of uric acid
MARK-AGE	Urea in plasma	-0.0543069	0.000685265	Plasma Urea concentration, Beckman LX-20	mmol/l	68	metabolite; metabolism of nitrogen-containing compounds; renal health
MARK-AGE	Uric acid in plasma	-0.00120719	0.56771	Plasma uric acid, HPLC	mg/l	67	purine metabolism
MARK-AGE	VitaminE	-0.552562	0.523337	Plasma, normed concentration of Vitamin E, Plasma (EDTA), HPLC	µmol/l	9	nutrition
MARK-AGE	VLDL1 (large particles) Cholesterol	0.657835	0.56758	Serum concentration of cholesterol in large VLDL particles, NMR	mg/dL	1	lipid metabolism
MARK-AGE	VLDL1 (large particles) Triglycerides	-1.39675	0.0890575	Serum concentration of triglycerides in large VLDL particles, NMR	mg/dL	1	lipid metabolism
MARK-AGE	VLDL2 (small particles) Cholesterol	0.097296	0.931706	Serum concentration of cholesterol in small VLDL particles, NMR	mg/dL	1	lipid metabolism
MARK-AGE	VLDL2 (small particles) Triglycerides	-0.881348	0.442598	Serum concentration of triglycerides in small VLDL particles, NMR	mg/dL	1	lipid metabolism
MARK-AGE	VLDLCholesterol	1.90086	0.0953235	Serum concentration of cholesterol in VLDL particles, NMR	mg/dL	1	lipid metabolism
MARK-AGE	VLDLTriglycerides	2.039	0.0145349	Serum concentration of triglycerides in VLDL particles, NMR	mg/dL	1	lipid metabolism
MARK-AGE	Zeaxanthin	-1.3565	0.0330669	Plasma carotenoid zeaxanthin, HPLC	µmol/l	67	nutrition
MARK-AGE	Zn in plasma (ppb)	-0.000217039	0.289864	Plasma Zinc, ICP-MS	ppb	67	zinc metabolism
